# Supplementary material for: Genome-environment associations along elevation gradients in two snowbed species of the North-Eastern Calcareous Alps
Source: BMC Plant Biol. 2023 Apr 19;23:203. doi: 10.1186/s12870-023-04187-x (PMC10114330; doi:10.1186/s12870-023-04187-x)
Supplement: Supplementary file 1 — Additional file 1: Table S1. Environmental variables characterizing populations of A) Achillea clusiana and B) Campanula pulla analyzed in the study. MAT… mean annual temperature, T… temperature. [file 12870_2023_4187_MOESM1_ESM.xlsx]

## Sheet: Sup_Table_EnvironmentalData
Supplemental Table 1: Environmental variables of populations of A) Achillea clusiana and B) Campanula pulla analyzed in the study.
(A) Achillea clusiana	Population
Variable	K - L1	K - M1	K - U1	H - L1	H - M1	H - U1	S - L1	S - M1	S - U1
Elevation [m.s.m.]	1670	1930	2130	1600	1850	2140	1720	1850	2050
Exposition [°]	180	205	315	30	225	20	165	345	100
Eastness	0	-0.423	-0.707	0.5	-0.707	0.342	0.259	-0.259	0.985
Northness	-1	-0.906	0.707	0.866	-0.707	0.94	-0.966	0.966	-0.174
Precipitation [mm]²	1316	1419	1499	1395	1567	1733	1369	1439	1511
Precipitation Jun-Aug²	617	669	708	632	712	789	618	651	685
Precipitation Sep-May²	699	750	791	763	855	944	751	788	826
MAT [°C]²	2.29	0.78	-0.34	2.21	0.93	-0.68	1.44	0.58	-0.37
Tmax Jun²	14.7	13.1	11.9	14.7	13.3	11.6	13.9	13	12
Tmax Jul²	16.7	15.1	13.9	16.6	15.2	13.5	15.8	14.9	13.9
Tmax Aug²	16.2	14.6	13.5	16.2	14.8	13.1	15.4	14.5	13.4
Tmax Sep²	12.1	10.6	9.5	11.9	10.6	9	11.1	10.2	9.3
Tmean Jun²	10	8.4	7.2	10	8.6	6.9	9.2	8.3	7.2
Tmean Jul²	11.9	10.3	9.1	11.8	10.5	8.8	11	10.1	9.1
Tmean Aug²	11.5	10	8.8	11.5	10.1	8.4	10.7	9.7	8.7
Tmean Sep²	7.6	6.1	4.9	7.4	6.1	4.5	6.6	5.8	4.8
Tmin Jun²	5.3	3.7	2.5	5.3	3.9	2.2	4.5	3.6	2.5
Tmin Jul²	7.1	5.5	4.3	7.1	5.7	4	6.2	5.3	4.3
Tmin Aug²	6.9	5.3	4.1	6.8	5.4	3.7	5.9	5	4
Tmin Sep²	3	1.5	0.3	2.9	1.6	0	2.1	1.2	0.3
(B) Campanula pulla	Population
Variable	K - L1	K - M1	K - U1	H - L1	H - M1	H - U1	S - L1	S - M1	S - U1
Elevation [m.s.m.]	1670	1930	2130	1600	1800	2140	1600	1800	2050
Exposition [°]	180	205	315	30	225	20	5	345	100
Eastness	0	-0.423	-0.707	0.5	-0.707	0.342	0.087	-0.259	0.985
Northness	-1	-0.906	0.707	0.866	-0.707	0.94	0.996	0.966	-0.174
Precipitation [mm]²	1316	1419	1499	1395	1567	1733	1339	1419	1511
Precipitation Jun-Aug²	617	669	708	632	712	789	605	641	685
Precipitation Sep-May²	699	750	791	763	855	944	734	778	826
MAT [°C]²	2.3	0.8	-0.3	2.2	0.9	-0.7	1.8	0.8	-0.4
Tmax Jun²	14.7	13.1	11.9	14.7	13.3	11.6	14.3	13.3	12
Tmax Jul²	16.7	15.1	13.9	16.6	15.2	13.5	16.2	15.2	13.9
Tmax Aug²	16.2	14.6	13.5	16.2	14.8	13.1	15.8	14.7	13.4
Tmax Sep²	12.1	10.6	9.5	11.9	10.6	9	11.5	10.5	9.3
Tmean Jun²	10	8.4	7.2	10	8.6	6.9	9.6	8.5	7.2
Tmean Jul²	11.9	10.3	9.1	11.8	10.5	8.8	11.4	10.4	9.1
Tmean Aug²	11.5	10	8.8	11.5	10.1	8.4	11	10	8.7
Tmean Sep²	7.6	6.1	4.9	7.4	6.1	4.5	7	6	4.8
Tmin Jun²	5.3	3.7	2.5	5.3	3.9	2.2	4.8	3.8	2.5
Tmin Jul²	7.1	5.5	4.3	7.1	5.7	4	6.6	5.6	4.3
Tmin Aug²	6.9	5.3	4.1	6.8	5.4	3.7	6.3	5.3	4
Tmin Sep²	3	1.5	0.3	2.9	1.6	0	2.5	1.5	0.3
MAT… mean annual temperature, T… temperature.
1 K … Admonter Kaibling, H … Hochschwab, S … Schneeberg; L … population at lower elevational range limit, M … intermediate, U … upper elevational range limit
² downscaled from CHELSA data 1979-2013
