# Supplementary material for: Genome-environment associations along elevation gradients in two snowbed species of the North-Eastern Calcareous Alps
Source: BMC Plant Biol. 2023 Apr 19;23:203. doi: 10.1186/s12870-023-04187-x (PMC10114330; doi:10.1186/s12870-023-04187-x)
Supplement: Supplementary file 2 — Additional file 2: Table S2. Minimum, maximum and average number of reads in million left per sample after the different filtering steps per species and in total. Filter1 is demultiplexing, filter2 is removing adapter sequences, filter3 is removing ApeKI restriction enzyme overhangs (CWG), filter4 is removing reads with overrepresented sequences as identified with FastQC and filter5 is trimming reads to 90 nt length such that they can be used with Stacks. [file 12870_2023_4187_MOESM2_ESM.xlsx]

## Sheet: Tabelle2
Supplemental Table 2: Minimum, maximum and average number of reads in million left per sample after the different filtering steps per species and in total.
	Achillea clusiana			Campanula pulla			Total
	read pairs per sample			read pairs per sample			read pairs per sample
	mean	min	max	mean	min	max	mean	min	max
filter1-3	10.75	4.81	20.93	11	3.43	17.63	10.88	3.43	20.93
filter4	7.11	3.65	13.76	9.01	3.28	7.21	8.06	3.28	13.76
filter5	4.61	2.44	8.75	5.59	1.88	4.24	5.1	1.88	8.75
Filter1 is demultiplexing, filter2 is removing adapter sequences, filter3 is removing ApeKI restriction enzyme overhangs (CWG), filter4 is removing reads with overrepresented sequences as identified with FastQC and filter5 is trimming reads to 90 nt length such that they can be used with Stacks.
