# Supplementary material for: Genome-environment associations along elevation gradients in two snowbed species of the North-Eastern Calcareous Alps
Source: BMC Plant Biol. 2023 Apr 19;23:203. doi: 10.1186/s12870-023-04187-x (PMC10114330; doi:10.1186/s12870-023-04187-x)
Supplement: Supplementary file 3 — Additional file 3: Table S3. Per sample and species summary statistics of the sequencing data and after each of the five filtering steps. Columns show basecount, readcount, % of bases left, % of reads left. Filter1 is demultiplexing, filter2 is adapter removal, filter3 is trimming of ApeKI cutting enzyme overhangs (CWG), filter4 is removal of overrepresented sequences and filter5 is trimming to 90 nt. [file 12870_2023_4187_MOESM3_ESM.xlsx]

## Sheet: Tabelle1
Supplemental Table 3: Per sample and species summary statistics of the sequencing data and after each of the five filtering steps.
sample	filter	basecount	readcount	%_of_raw_bases_left	%_of_raw_reads_left
Achillea clusiana	1_demultiplexed	1384806124	1.07549e+07	100	100
Achillea clusiana	2_adapter_trim	1.18489e+09	1.07548e+07	85.5547	99.9992
Achillea clusiana	3_ApeKI_overhang_trim	1.12037e+09	1.07548e+07	80.8944	99.9992
Achillea clusiana	4_overrep_seq_removed	7.50287e+08	7.11e+06	54.5973	66.6199
Achillea clusiana	5_stacks_trim_to_90_bp	4.14912e+08	4.61014e+06	30.1782	43.1726
Campanula pulla	1_demultiplexed	1.41202e+09	1.10009e+07	100	100
Campanula pulla	2_adapter_trim	1.2045e+09	1.10009e+07	85.2586	99.9995
Campanula pulla	3_ApeKI_overhang_trim	1.13849e+09	1.10009e+07	80.5819	99.9995
Campanula pulla	4_overrep_seq_removed	9.29829e+08	9.01435e+06	66.3456	82.5892
Campanula pulla	5_stacks_trim_to_90_bp	503307270	5592303	35.8866	51.1537
AHL101a	1_demultiplexed	1431299641	11072944	100	100
AHL101a	2_adapter_trim	1225094182	11072890	85.5931	99.9995
AHL101a	3_ApeKI_overhang_trim	1158656842	11072890	80.9514	99.9995
AHL101a	4_overrep_seq_removed	976176197	9329698	68.2021	84.2567
AHL101a	5_stacks_trim_to_90_bp	530799840	5897776	37.0852	53.2629
AHL101b	1_demultiplexed	1082900563	8548300	100	100
AHL101b	2_adapter_trim	906171291	8548234	83.68	99.9992
AHL101b	3_ApeKI_overhang_trim	854881887	8548234	78.9437	99.9992
AHL101b	4_overrep_seq_removed	720967308	7210746	66.5774	84.353
AHL101b	5_stacks_trim_to_90_bp	381416400	4237960	35.2217	49.5766
AHL102	1_demultiplexed	1239403419	9571506	100	100
AHL102	2_adapter_trim	1062954123	9571372	85.7634	99.9986
AHL102	3_ApeKI_overhang_trim	1005525891	9571372	81.1298	99.9986
AHL102	4_overrep_seq_removed	696363285	6526590	56.1854	68.1877
AHL102	5_stacks_trim_to_90_bp	383983560	4266484	30.9813	44.5748
AHL103	1_demultiplexed	1245541353	9652392	100	100
AHL103	2_adapter_trim	1065921315	9652338	85.579	99.9994
AHL103	3_ApeKI_overhang_trim	1008007287	9652338	80.9293	99.9994
AHL103	4_overrep_seq_removed	621945149	5806482	49.9337	60.1559
AHL103	5_stacks_trim_to_90_bp	344089620	3823218	27.6257	39.609
AHL104	1_demultiplexed	1269306200	9828022	100	100
AHL104	2_adapter_trim	1088652754	9827980	85.7675	99.9996
AHL104	3_ApeKI_overhang_trim	1029684874	9827980	81.1219	99.9996
AHL104	4_overrep_seq_removed	638234079	5949054	50.2821	60.5315
AHL104	5_stacks_trim_to_90_bp	353748600	3930540	27.8694	39.9932
AHL105	1_demultiplexed	1403004610	10917700	100	100
AHL105	2_adapter_trim	1194975640	10917636	85.1726	99.9994
AHL105	3_ApeKI_overhang_trim	1129469824	10917636	80.5036	99.9994
AHL105	4_overrep_seq_removed	849340608	8147836	60.5373	74.6296
AHL105	5_stacks_trim_to_90_bp	460705320	5118948	32.837	46.8867
AHM106	1_demultiplexed	1516713818	11764700	100	100
AHM106	2_adapter_trim	1298353545	11764598	85.6031	99.9991
AHM106	3_ApeKI_overhang_trim	1227765957	11764598	80.9491	99.9991
AHM106	4_overrep_seq_removed	726259626	6802810	47.8838	57.8239
AHM106	5_stacks_trim_to_90_bp	403609860	4484554	26.6108	38.1187
AHM107	1_demultiplexed	1937869610	15063306	100	100
AHM107	2_adapter_trim	1656008386	15063242	85.4551	99.9996
AHM107	3_ApeKI_overhang_trim	1565628934	15063242	80.7912	99.9996
AHM107	4_overrep_seq_removed	708838327	6605556	36.5782	43.852
AHM107	5_stacks_trim_to_90_bp	398449080	4427212	20.5612	29.3907
AHM108	1_demultiplexed	1337353044	10348152	100	100
AHM108	2_adapter_trim	1150681512	10348114	86.0417	99.9996
AHM108	3_ApeKI_overhang_trim	1088592828	10348114	81.3991	99.9996
AHM108	4_overrep_seq_removed	733021456	6851874	54.8114	66.2135
AHM108	5_stacks_trim_to_90_bp	409593780	4551042	30.6272	43.9793
AHM109	1_demultiplexed	1204055715	9341068	100	100
AHM109	2_adapter_trim	1033073011	9341034	85.7994	99.9996
AHM109	3_ApeKI_overhang_trim	977026807	9341034	81.1447	99.9996
AHM109	4_overrep_seq_removed	697186114	6609510	57.9031	70.7575
AHM109	5_stacks_trim_to_90_bp	386959140	4299546	32.138	46.0284
AHM110	1_demultiplexed	1574401220	12220336	100	100
AHM110	2_adapter_trim	1349701166	12220298	85.7279	99.9997
AHM110	3_ApeKI_overhang_trim	1276379378	12220298	81.0708	99.9997
AHM110	4_overrep_seq_removed	818729789	7703392	52.0026	63.0375
AHM110	5_stacks_trim_to_90_bp	456286320	5069848	28.9816	41.487
AHU111	1_demultiplexed	1368292548	10674220	100	100
AHU111	2_adapter_trim	1167611468	10674184	85.3335	99.9997
AHU111	3_ApeKI_overhang_trim	1103566364	10674184	80.6528	99.9997
AHU111	4_overrep_seq_removed	659564119	6246996	48.2034	58.5241
AHU111	5_stacks_trim_to_90_bp	366648120	4073868	26.796	38.1655
AHU112	1_demultiplexed	1515688060	11830082	100	100
AHU112	2_adapter_trim	1292657413	11830036	85.2852	99.9996
AHU112	3_ApeKI_overhang_trim	1221677197	11830036	80.6022	99.9996
AHU112	4_overrep_seq_removed	674801973	6465594	44.5212	54.6538
AHU112	5_stacks_trim_to_90_bp	373518180	4150202	24.6435	35.0818
AHU113	1_demultiplexed	1224388984	9539154	100	100
AHU113	2_adapter_trim	1046849653	9539114	85.4998	99.9996
AHU113	3_ApeKI_overhang_trim	989614969	9539114	80.8252	99.9996
AHU113	4_overrep_seq_removed	599469971	5674570	48.9607	59.4871
AHU113	5_stacks_trim_to_90_bp	333482580	3705362	27.2367	38.8437
AHU114	1_demultiplexed	957232568	7483344	100	100
AHU114	2_adapter_trim	814496986	7483320	85.0887	99.9997
AHU114	3_ApeKI_overhang_trim	769597066	7483320	80.3981	99.9997
AHU114	4_overrep_seq_removed	481485913	4604384	50.2998	61.5284
AHU114	5_stacks_trim_to_90_bp	264850020	2942778	27.6683	39.3244
AHU115	1_demultiplexed	1301989273	10130246	100	100
AHU115	2_adapter_trim	1115093608	10130230	85.6454	99.9998
AHU115	3_ApeKI_overhang_trim	1054312228	10130230	80.977	99.9998
AHU115	4_overrep_seq_removed	643648522	6044984	49.4358	59.6726
AHU115	5_stacks_trim_to_90_bp	361711260	4019014	27.7814	39.6734
AKL116	1_demultiplexed	1363678936	10615174	100	100
AKL116	2_adapter_trim	1167198767	10615136	85.5919	99.9996
AKL116	3_ApeKI_overhang_trim	1103507951	10615136	80.9214	99.9996
AKL116	4_overrep_seq_removed	765478592	7282610	56.1333	68.6057
AKL116	5_stacks_trim_to_90_bp	424672020	4718578	31.1416	44.4513
AKL117	1_demultiplexed	1725331072	13355544	100	100
AKL117	2_adapter_trim	1474995290	13355478	85.4906	99.9995
AKL117	3_ApeKI_overhang_trim	1394862422	13355478	80.8461	99.9995
AKL117	4_overrep_seq_removed	897808973	8469160	52.0369	63.4131
AKL117	5_stacks_trim_to_90_bp	493892460	5487694	28.626	41.0893
AKL118	1_demultiplexed	1937225494	14753018	100	100
AKL118	2_adapter_trim	1696480294	14752862	87.5727	99.9989
AKL118	3_ApeKI_overhang_trim	1607963122	14752862	83.0034	99.9989
AKL118	4_overrep_seq_removed	1034828434	9366358	53.4181	63.4877
AKL118	5_stacks_trim_to_90_bp	591634980	6573722	30.5403	44.5585
AKL119	1_demultiplexed	1603055367	12560950	100	100
AKL119	2_adapter_trim	1347207173	12560906	84.04	99.9996
AKL119	3_ApeKI_overhang_trim	1271841737	12560906	79.3386	99.9996
AKL119	4_overrep_seq_removed	1003709624	9951136	62.6123	79.2228
AKL119	5_stacks_trim_to_90_bp	531973620	5910818	33.185	47.0571
AKL120	1_demultiplexed	1754764529	13592724	100	100
AKL120	2_adapter_trim	1500331029	13592608	85.5004	99.9991
AKL120	3_ApeKI_overhang_trim	1418775381	13592608	80.8528	99.9991
AKL120	4_overrep_seq_removed	1008357081	9527002	57.464	70.089
AKL120	5_stacks_trim_to_90_bp	555548940	6172766	31.6595	45.4123
AKM121	1_demultiplexed	1418215645	11003920	100	100
AKM121	2_adapter_trim	1213543351	11003876	85.5683	99.9996
AKM121	3_ApeKI_overhang_trim	1147520095	11003876	80.9129	99.9996
AKM121	4_overrep_seq_removed	774620383	7288234	54.6194	66.2331
AKM121	5_stacks_trim_to_90_bp	428793300	4764370	30.2347	43.297
AKM122	1_demultiplexed	2693359890	20930524	100	100
AKM122	2_adapter_trim	2297980480	20930450	85.3202	99.9996
AKM122	3_ApeKI_overhang_trim	2172397780	20930450	80.6575	99.9996
AKM122	4_overrep_seq_removed	1435572933	13762818	53.3004	65.7548
AKM122	5_stacks_trim_to_90_bp	785169180	8724102	29.152	41.6812
AKM123	1_demultiplexed	1841223872	14258670	100	100
AKM123	2_adapter_trim	1580463675	14258564	85.8377	99.9993
AKM123	3_ApeKI_overhang_trim	1494912291	14258564	81.1912	99.9993
AKM123	4_overrep_seq_removed	1010743583	9515674	54.8952	66.7361
AKM123	5_stacks_trim_to_90_bp	561872340	6243026	30.5162	43.7841
AKM124	1_demultiplexed	1308681453	10158312	100	100
AKM124	2_adapter_trim	1121849348	10158218	85.7236	99.9991
AKM124	3_ApeKI_overhang_trim	1060900040	10158218	81.0663	99.9991
AKM124	4_overrep_seq_removed	732457270	6905554	55.9691	67.9793
AKM124	5_stacks_trim_to_90_bp	408142260	4534914	31.1873	44.6424
AKM125	1_demultiplexed	2473220910	19113510	100	100
AKM125	2_adapter_trim	2132826117	19113428	86.2368	99.9996
AKM125	3_ApeKI_overhang_trim	2018145549	19113428	81.5999	99.9996
AKM125	4_overrep_seq_removed	1351216928	12582020	54.6339	65.8279
AKM125	5_stacks_trim_to_90_bp	761510520	8461228	30.7902	44.2683
AKU126	1_demultiplexed	2056602368	16035246	100	100
AKU126	2_adapter_trim	1755148206	16035134	85.3421	99.9993
AKU126	3_ApeKI_overhang_trim	1658937402	16035134	80.664	99.9993
AKU126	4_overrep_seq_removed	1008314856	9586230	49.0282	59.7822
AKU126	5_stacks_trim_to_90_bp	559778760	6219764	27.2186	38.7881
AKU127	1_demultiplexed	1583232277	12414002	100	100
AKU127	2_adapter_trim	1340090566	12413930	84.6427	99.9994
AKU127	3_ApeKI_overhang_trim	1265606986	12413930	79.9382	99.9994
AKU127	4_overrep_seq_removed	918273790	8979002	57.9999	72.3296
AKU127	5_stacks_trim_to_90_bp	496797120	5519968	31.3787	44.4657
AKU128	1_demultiplexed	2469087913	19167344	100	100
AKU128	2_adapter_trim	2120967105	19167222	85.9008	99.9994
AKU128	3_ApeKI_overhang_trim	2005963773	19167222	81.2431	99.9994
AKU128	4_overrep_seq_removed	1409408932	13277724	57.0822	69.2726
AKU128	5_stacks_trim_to_90_bp	787138560	8745984	31.8797	45.6296
AKU129	1_demultiplexed	1353836061	10540662	100	100
AKU129	2_adapter_trim	1158498209	10540644	85.5715	99.9998
AKU129	3_ApeKI_overhang_trim	1095254345	10540644	80.9001	99.9998
AKU129	4_overrep_seq_removed	912930093	8757884	67.4328	83.0867
AKU129	5_stacks_trim_to_90_bp	502340760	5581564	37.105	52.9527
AKU130	1_demultiplexed	1437267042	11228852	100	100
AKU130	2_adapter_trim	1222379398	11228758	85.0489	99.9992
AKU130	3_ApeKI_overhang_trim	1155006850	11228758	80.3613	99.9992
AKU130	4_overrep_seq_removed	930213832	8998240	64.721	80.135
AKU130	5_stacks_trim_to_90_bp	509114520	5656828	35.4224	50.3776
ASL131	1_demultiplexed	1086312793	8442756	100	100
ASL131	2_adapter_trim	931666686	8442628	85.7641	99.9985
ASL131	3_ApeKI_overhang_trim	881010918	8442628	81.101	99.9985
ASL131	4_overrep_seq_removed	594159332	5596546	54.6951	66.2881
ASL131	5_stacks_trim_to_90_bp	331536240	3683736	30.5194	43.6319
ASL132	1_demultiplexed	732367677	5636128	100	100
ASL132	2_adapter_trim	631601517	5636102	86.241	99.9995
ASL132	3_ApeKI_overhang_trim	597784905	5636102	81.6236	99.9995
ASL132	4_overrep_seq_removed	397114197	3673790	54.2233	65.1829
ASL132	5_stacks_trim_to_90_bp	222274980	2469722	30.3502	43.8195
ASL133	1_demultiplexed	891354561	6864316	100	100
ASL133	2_adapter_trim	767232972	6864002	86.0749	99.9954
ASL133	3_ApeKI_overhang_trim	726048960	6864002	81.4546	99.9954
ASL133	4_overrep_seq_removed	552542862	5180088	61.9891	75.464
ASL133	5_stacks_trim_to_90_bp	305687880	3396532	34.2948	49.481
ASL134	1_demultiplexed	622080590	4809574	100	100
ASL134	2_adapter_trim	534805679	4809526	85.9705	99.999
ASL134	3_ApeKI_overhang_trim	505948523	4809526	81.3317	99.999
ASL134	4_overrep_seq_removed	399448524	3780246	64.2117	78.5984
ASL134	5_stacks_trim_to_90_bp	219302460	2436694	35.2531	50.6634
ASL135	1_demultiplexed	934884225	7252848	100	100
ASL135	2_adapter_trim	799230326	7252772	85.4898	99.999
ASL135	3_ApeKI_overhang_trim	755713694	7252772	80.835	99.999
ASL135	4_overrep_seq_removed	657811990	6320404	70.3629	87.1438
ASL135	5_stacks_trim_to_90_bp	355094280	3945492	37.9827	54.3992
ASM136	1_demultiplexed	1256008107	9796578	100	100
ASM136	2_adapter_trim	1066063836	9796518	84.8771	99.9994
ASM136	3_ApeKI_overhang_trim	1007284728	9796518	80.1973	99.9994
ASM136	4_overrep_seq_removed	674373152	6509402	53.6918	66.4457
ASM136	5_stacks_trim_to_90_bp	366341940	4070466	29.1672	41.5499
ASM137	1_demultiplexed	1041991762	8108762	100	100
ASM137	2_adapter_trim	887189204	8108642	85.1436	99.9985
ASM137	3_ApeKI_overhang_trim	838537352	8108642	80.4745	99.9985
ASM137	4_overrep_seq_removed	573620663	5474926	55.0504	67.5186
ASM137	5_stacks_trim_to_90_bp	313957260	3488414	30.1305	43.0203
ASM138	1_demultiplexed	1191407404	9279436	100	100
ASM138	2_adapter_trim	1014849400	9279358	85.1807	99.9992
ASM138	3_ApeKI_overhang_trim	959173252	9279358	80.5076	99.9992
ASM138	4_overrep_seq_removed	535213643	5067804	44.9228	54.6133
ASM138	5_stacks_trim_to_90_bp	296247060	3291634	24.8653	35.4723
ASM139	1_demultiplexed	1390612723	10776688	100	100
ASM139	2_adapter_trim	1193760996	10776558	85.8442	99.9988
ASM139	3_ApeKI_overhang_trim	1129101648	10776558	81.1945	99.9988
ASM139	4_overrep_seq_removed	590076199	5487780	42.4328	50.9227
ASM139	5_stacks_trim_to_90_bp	332171280	3690792	23.8867	34.2479
ASM140	1_demultiplexed	1226584285	9514584	100	100
ASM140	2_adapter_trim	1052564879	9514526	85.8127	99.9994
ASM140	3_ApeKI_overhang_trim	995477723	9514526	81.1585	99.9994
ASM140	4_overrep_seq_removed	548839962	5103732	44.7454	53.6411
ASM140	5_stacks_trim_to_90_bp	310666500	3451850	25.3278	36.2796
ASU141	1_demultiplexed	860877272	6652448	100	100
ASU141	2_adapter_trim	742878368	6652352	86.2932	99.9986
ASU141	3_ApeKI_overhang_trim	702964256	6652352	81.6567	99.9986
ASU141	4_overrep_seq_removed	488310710	4562978	56.7225	68.591
ASU141	5_stacks_trim_to_90_bp	273990420	3044338	31.8269	45.7627
ASU142	1_demultiplexed	1037998392	8084802	100	100
ASU142	2_adapter_trim	887471068	8084712	85.4983	99.9989
ASU142	3_ApeKI_overhang_trim	838962796	8084712	80.8251	99.9989
ASU142	4_overrep_seq_removed	524864001	4943636	50.565	61.1473
ASU142	5_stacks_trim_to_90_bp	293520960	3261344	28.2776	40.3392
ASU143	1_demultiplexed	921581381	7187064	100	100
ASU143	2_adapter_trim	786303083	7186982	85.3211	99.9989
ASU143	3_ApeKI_overhang_trim	743181191	7186982	80.6419	99.9989
ASU143	4_overrep_seq_removed	515124215	4917744	55.8957	68.4249
ASU143	5_stacks_trim_to_90_bp	284937120	3165968	30.9183	44.0509
ASU144	1_demultiplexed	1143626359	8896136	100	100
ASU144	2_adapter_trim	979637035	8896028	85.6606	99.9988
ASU144	3_ApeKI_overhang_trim	926260867	8896028	80.9933	99.9988
ASU144	4_overrep_seq_removed	631468159	5966386	55.2163	67.0672
ASU144	5_stacks_trim_to_90_bp	352168020	3912978	30.794	43.9851
ASU145	1_demultiplexed	735170718	5708954	100	100
ASU145	2_adapter_trim	631655470	5708920	85.9196	99.9994
ASU145	3_ApeKI_overhang_trim	597401950	5708920	81.2603	99.9994
ASU145	4_overrep_seq_removed	390285358	3644818	53.0877	63.8439
ASU145	5_stacks_trim_to_90_bp	219832560	2442584	29.9022	42.7851
CHL101	1_demultiplexed	1922341427	14898098	100	100
CHL101	2_adapter_trim	1642422550	14898032	85.4386	99.9996
CHL101	3_ApeKI_overhang_trim	1553034358	14898032	80.7887	99.9996
CHL101	4_overrep_seq_removed	1219965556	11717364	63.4625	78.6501
CHL101	5_stacks_trim_to_90_bp	657471780	7305242	34.2016	49.0347
CHL102	1_demultiplexed	1999129378	15506336	100	100
CHL102	2_adapter_trim	1705049360	15506102	85.2896	99.9985
CHL102	3_ApeKI_overhang_trim	1612012748	15506102	80.6357	99.9985
CHL102	4_overrep_seq_removed	1247591391	12039562	62.4067	77.6429
CHL102	5_stacks_trim_to_90_bp	670884660	7454274	33.5588	48.0724
CHL103	1_demultiplexed	1533653763	11965144	100	100
CHL103	2_adapter_trim	1299894364	11965070	84.758	99.9994
CHL103	3_ApeKI_overhang_trim	1228103944	11965070	80.077	99.9994
CHL103	4_overrep_seq_removed	1020927066	9991608	66.5683	83.506
CHL103	5_stacks_trim_to_90_bp	541626840	6018076	35.3161	50.2967
CHL104	1_demultiplexed	1770841418	13747434	100	100
CHL104	2_adapter_trim	1512640903	13747334	85.4193	99.9993
CHL104	3_ApeKI_overhang_trim	1430156899	13747334	80.7614	99.9993
CHL104	4_overrep_seq_removed	1111034575	10732814	62.7405	78.0714
CHL104	5_stacks_trim_to_90_bp	599188320	6657648	33.8364	48.4283
CHL105	1_demultiplexed	1724836415	13447400	100	100
CHL105	2_adapter_trim	1465768885	13447304	84.9802	99.9993
CHL105	3_ApeKI_overhang_trim	1385085061	13447304	80.3024	99.9993
CHL105	4_overrep_seq_removed	1229103510	11955376	71.2591	88.9047
CHL105	5_stacks_trim_to_90_bp	659698740	7329986	38.247	54.5086
CHM106	1_demultiplexed	2235082523	17357744	100	100
CHM106	2_adapter_trim	1910974221	17357554	85.499	99.9989
CHM106	3_ApeKI_overhang_trim	1806828897	17357554	80.8395	99.9989
CHM106	4_overrep_seq_removed	1451119658	13990324	64.9247	80.5999
CHM106	5_stacks_trim_to_90_bp	784988460	8722094	35.1212	50.249
CHM107	1_demultiplexed	1691248460	13153478	100	100
CHM107	2_adapter_trim	1443769746	13153398	85.3671	99.9994
CHM107	3_ApeKI_overhang_trim	1364849358	13153398	80.7007	99.9994
CHM107	4_overrep_seq_removed	1259022740	12151928	74.4434	92.3857
CHM107	5_stacks_trim_to_90_bp	683584380	7595382	40.4189	57.7443
CHM108	1_demultiplexed	1798807380	13970156	100	100
CHM108	2_adapter_trim	1544103159	13970080	85.8404	99.9995
CHM108	3_ApeKI_overhang_trim	1460282679	13970080	81.1806	99.9995
CHM108	4_overrep_seq_removed	1065746262	10220336	59.2474	73.1584
CHM108	5_stacks_trim_to_90_bp	584203500	6491150	32.4773	46.4644
CHM109	1_demultiplexed	1747872545	13606966	100	100
CHM109	2_adapter_trim	1493490708	13606874	85.4462	99.9993
CHM109	3_ApeKI_overhang_trim	1411849464	13606874	80.7753	99.9993
CHM109	4_overrep_seq_removed	1200415880	11616824	68.6787	85.3741
CHM109	5_stacks_trim_to_90_bp	652237020	7247078	37.3161	53.2601
CHM110	1_demultiplexed	1617853063	12642358	100	100
CHM110	2_adapter_trim	1377724986	12642266	85.1576	99.9993
CHM110	3_ApeKI_overhang_trim	1301871390	12642266	80.4691	99.9993
CHM110	4_overrep_seq_removed	1130109619	11036050	69.8524	87.2942
CHM110	5_stacks_trim_to_90_bp	610471800	6783020	37.7335	53.6531
CHU111	1_demultiplexed	1523648902	11876984	100	100
CHU111	2_adapter_trim	1302975687	11876922	85.5168	99.9995
CHU111	3_ApeKI_overhang_trim	1231714155	11876922	80.8398	99.9995
CHU111	4_overrep_seq_removed	1004805272	9696884	65.9473	81.6443
CHU111	5_stacks_trim_to_90_bp	550007820	6111198	36.0981	51.4541
CHU112	1_demultiplexed	1876815912	14629036	100	100
CHU112	2_adapter_trim	1603867772	14628966	85.4569	99.9995
CHU112	3_ApeKI_overhang_trim	1516093976	14628966	80.7801	99.9995
CHU112	4_overrep_seq_removed	1300844002	12556394	69.3112	85.832
CHU112	5_stacks_trim_to_90_bp	710615700	7895730	37.8628	53.973
CHU113	1_demultiplexed	1154477017	9043054	100	100
CHU113	2_adapter_trim	980458430	9043026	84.9266	99.9997
CHU113	3_ApeKI_overhang_trim	926200274	9043026	80.2268	99.9997
CHU113	4_overrep_seq_removed	700643207	6847366	60.6892	75.7196
CHU113	5_stacks_trim_to_90_bp	377371620	4193018	32.6877	46.3673
CHU114	1_demultiplexed	1288390692	10105180	100	100
CHU114	2_adapter_trim	1090442424	10105158	84.636	99.9998
CHU114	3_ApeKI_overhang_trim	1029811476	10105158	79.9301	99.9998
CHU114	4_overrep_seq_removed	842979961	8269274	65.4289	81.832
CHU114	5_stacks_trim_to_90_bp	453069000	5034100	35.1655	49.817
CHU115	1_demultiplexed	845473751	6641284	100	100
CHU115	2_adapter_trim	714068617	6641204	84.4578	99.9988
CHU115	3_ApeKI_overhang_trim	674221393	6641204	79.7448	99.9988
CHU115	4_overrep_seq_removed	564367576	5568346	66.7516	83.8444
CHU115	5_stacks_trim_to_90_bp	301143240	3346036	35.6183	50.3824
CKL116	1_demultiplexed	1238771773	9621716	100	100
CKL116	2_adapter_trim	1054410587	9621688	85.1174	99.9997
CKL116	3_ApeKI_overhang_trim	996680459	9621688	80.4571	99.9997
CKL116	4_overrep_seq_removed	881961293	8546988	71.1964	88.8302
CKL116	5_stacks_trim_to_90_bp	472775760	5253064	38.1649	54.5959
CKL117	1_demultiplexed	2102985176	16300824	100	100
CKL117	2_adapter_trim	1797358693	16300742	85.467	99.9995
CKL117	3_ApeKI_overhang_trim	1699554241	16300742	80.8163	99.9995
CKL117	4_overrep_seq_removed	1258415728	12157750	59.8395	74.5837
CKL117	5_stacks_trim_to_90_bp	677120220	7523558	32.1981	46.1545
CKL118a	1_demultiplexed	1170755301	9121938	100	100
CKL118a	2_adapter_trim	995980346	9121892	85.0716	99.9995
CKL118a	3_ApeKI_overhang_trim	941248994	9121892	80.3967	99.9995
CKL118a	4_overrep_seq_removed	656877898	6357532	56.1072	69.695
CKL118a	5_stacks_trim_to_90_bp	351775800	3908620	30.0469	42.8486
CKL118b	1_demultiplexed	1553030921	12100450	100	100
CKL118b	2_adapter_trim	1332070215	12100402	85.7723	99.9996
CKL118b	3_ApeKI_overhang_trim	1259467803	12100402	81.0974	99.9996
CKL118b	4_overrep_seq_removed	900328783	8678386	57.9724	71.7195
CKL118b	5_stacks_trim_to_90_bp	495039240	5500436	31.8757	45.4565
CKL119	1_demultiplexed	1617084164	12515544	100	100
CKL119	2_adapter_trim	1387714114	12515502	85.8158	99.9997
CKL119	3_ApeKI_overhang_trim	1312621102	12515502	81.1721	99.9997
CKL119	4_overrep_seq_removed	1041481065	9947602	64.4049	79.482
CKL119	5_stacks_trim_to_90_bp	567226800	6302520	35.0771	50.3575
CKL120	1_demultiplexed	1153232636	8943586	100	100
CKL120	2_adapter_trim	989950071	8943574	85.8413	99.9999
CKL120	3_ApeKI_overhang_trim	936288627	8943574	81.1882	99.9999
CKL120	4_overrep_seq_removed	656913102	6279784	56.9628	70.2155
CKL120	5_stacks_trim_to_90_bp	357852600	3976140	31.0304	44.458
CKM121	1_demultiplexed	1402427598	10868474	100	100
CKM121	2_adapter_trim	1203114819	10868438	85.788	99.9997
CKM121	3_ApeKI_overhang_trim	1137904191	10868438	81.1382	99.9997
CKM121	4_overrep_seq_removed	959382814	9191848	68.4087	84.5735
CKM121	5_stacks_trim_to_90_bp	523602900	5817810	37.3355	53.5292
CKM122	1_demultiplexed	987227168	7690668	100	100
CKM122	2_adapter_trim	840975744	7690628	85.1856	99.9995
CKM122	3_ApeKI_overhang_trim	794831976	7690628	80.5116	99.9995
CKM122	4_overrep_seq_removed	697929839	6763266	70.696	87.9412
CKM122	5_stacks_trim_to_90_bp	377679960	4196444	38.2566	54.5654
CKM123	1_demultiplexed	1113951549	8673388	100	100
CKM123	2_adapter_trim	949742297	8673358	85.2589	99.9997
CKM123	3_ApeKI_overhang_trim	897702149	8673358	80.5872	99.9997
CKM123	4_overrep_seq_removed	832785364	8057982	74.7596	92.9047
CKM123	5_stacks_trim_to_90_bp	451138860	5012654	40.499	57.7935
CKM124	1_demultiplexed	1093422324	8509966	100	100
CKM124	2_adapter_trim	935333872	8509938	85.5419	99.9997
CKM124	3_ApeKI_overhang_trim	884274244	8509938	80.8722	99.9997
CKM124	4_overrep_seq_removed	752974041	7270916	68.864	85.44
CKM124	5_stacks_trim_to_90_bp	409991760	4555464	37.4962	53.5309
CKM125	1_demultiplexed	1107902698	8630232	100	100
CKM125	2_adapter_trim	946565289	8630194	85.4376	99.9996
CKM125	3_ApeKI_overhang_trim	894784125	8630194	80.7638	99.9996
CKM125	4_overrep_seq_removed	774690180	7504814	69.924	86.9596
CKM125	5_stacks_trim_to_90_bp	420312780	4670142	37.9377	54.1137
CKU126	1_demultiplexed	1818925387	14227712	100	100
CKU126	2_adapter_trim	1548169599	14227652	85.1145	99.9996
CKU126	3_ApeKI_overhang_trim	1462803687	14227652	80.4213	99.9996
CKU126	4_overrep_seq_removed	1146276300	11179858	63.0194	78.578
CKU126	5_stacks_trim_to_90_bp	620362620	6892918	34.106	48.4471
CKU127	1_demultiplexed	1340695360	10485474	100	100
CKU127	2_adapter_trim	1141282133	10485438	85.1261	99.9997
CKU127	3_ApeKI_overhang_trim	1078369505	10485438	80.4336	99.9997
CKU127	4_overrep_seq_removed	875884864	8570296	65.3306	81.7349
CKU127	5_stacks_trim_to_90_bp	472895100	5254390	35.2724	50.1111
CKU128	1_demultiplexed	1483143906	11545078	100	100
CKU128	2_adapter_trim	1272363245	11545040	85.7883	99.9997
CKU128	3_ApeKI_overhang_trim	1203093005	11545040	81.1178	99.9997
CKU128	4_overrep_seq_removed	881801886	8476440	59.4549	73.4204
CKU128	5_stacks_trim_to_90_bp	483545520	5372728	32.6027	46.537
CKU129	1_demultiplexed	1256058439	9836896	100	100
CKU129	2_adapter_trim	1067793415	9836846	85.0114	99.9995
CKU129	3_ApeKI_overhang_trim	1008772339	9836846	80.3125	99.9995
CKU129	4_overrep_seq_removed	770508881	7542698	61.3434	76.6776
CKU129	5_stacks_trim_to_90_bp	415230660	4613674	33.0582	46.9017
CKU130	1_demultiplexed	963197758	7500498	100	100
CKU130	2_adapter_trim	825149023	7500452	85.6677	99.9994
CKU130	3_ApeKI_overhang_trim	780146311	7500452	80.9954	99.9994
CKU130	4_overrep_seq_removed	629985039	6057898	65.4056	80.7666
CKU130	5_stacks_trim_to_90_bp	346108500	3845650	35.9333	51.2719
CSL131	1_demultiplexed	951255196	7470512	100	100
CSL131	2_adapter_trim	803777919	7470468	84.4966	99.9994
CSL131	3_ApeKI_overhang_trim	758955111	7470468	79.7846	99.9994
CSL131	4_overrep_seq_removed	709661669	7005394	74.6027	93.7739
CSL131	5_stacks_trim_to_90_bp	378304560	4203384	39.769	56.2663
CSL132	1_demultiplexed	1045726501	8136272	100	100
CSL132	2_adapter_trim	889535627	8136234	85.0639	99.9995
CSL132	3_ApeKI_overhang_trim	840718223	8136234	80.3956	99.9995
CSL132	4_overrep_seq_removed	786283163	7629670	75.1901	93.7735
CSL132	5_stacks_trim_to_90_bp	422280720	4692008	40.3816	57.6678
CSL133	1_demultiplexed	1311355088	10206458	100	100
CSL133	2_adapter_trim	1114743627	10206410	85.007	99.9995
CSL133	3_ApeKI_overhang_trim	1053505167	10206410	80.3371	99.9995
CSL133	4_overrep_seq_removed	942716556	9163840	71.8887	89.7847
CSL133	5_stacks_trim_to_90_bp	506393460	5626594	38.616	55.1278
CSL134	1_demultiplexed	435242739	3431878	100	100
CSL134	2_adapter_trim	363241923	3431856	83.4573	99.9994
CSL134	3_ApeKI_overhang_trim	342650787	3431856	78.7264	99.9994
CSL134	4_overrep_seq_removed	325796278	3276786	74.8539	95.4808
CSL134	5_stacks_trim_to_90_bp	169088580	1878762	38.8493	54.7444
CSL135	1_demultiplexed	917736077	7178306	100	100
CSL135	2_adapter_trim	775510760	7178272	84.5026	99.9995
CSL135	3_ApeKI_overhang_trim	732441128	7178272	79.8096	99.9995
CSL135	4_overrep_seq_removed	696555782	6847988	75.8994	95.3984
CSL135	5_stacks_trim_to_90_bp	370933740	4121486	40.4183	57.4159
CSM136	1_demultiplexed	1177732203	9158646	100	100
CSM136	2_adapter_trim	1006739222	9158622	85.4812	99.9997
CSM136	3_ApeKI_overhang_trim	951787490	9158622	80.8153	99.9997
CSM136	4_overrep_seq_removed	792425199	7644996	67.284	83.473
CSM136	5_stacks_trim_to_90_bp	430978140	4788646	36.5939	52.2855
CSM137	1_demultiplexed	2242762970	17629500	100	100
CSM137	2_adapter_trim	1885178738	17629450	84.0561	99.9997
CSM137	3_ApeKI_overhang_trim	1779402038	17629450	79.3397	99.9997
CSM137	4_overrep_seq_removed	1516778666	15143488	67.6299	85.8986
CSM137	5_stacks_trim_to_90_bp	798823800	8875820	35.6178	50.3464
CSM138	1_demultiplexed	1077704774	8404058	100	100
CSM138	2_adapter_trim	918351493	8404030	85.2136	99.9997
CSM138	3_ApeKI_overhang_trim	867927313	8404030	80.5348	99.9997
CSM138	4_overrep_seq_removed	753713270	7319866	69.9369	87.0992
CSM138	5_stacks_trim_to_90_bp	408722220	4541358	37.9252	54.0377
CSM139	1_demultiplexed	1383042071	10840186	100	100
CSM139	2_adapter_trim	1170228621	10840150	84.6127	99.9997
CSM139	3_ApeKI_overhang_trim	1105187721	10840150	79.9099	99.9997
CSM139	4_overrep_seq_removed	969709341	9559916	70.1142	88.1896
CSM139	5_stacks_trim_to_90_bp	517978980	5755322	37.4521	53.0925
CSM140	1_demultiplexed	1338106458	10395754	100	100
CSM140	2_adapter_trim	1149750974	10395722	85.9237	99.9997
CSM140	3_ApeKI_overhang_trim	1087376642	10395722	81.2623	99.9997
CSM140	4_overrep_seq_removed	877462927	8401676	65.575	80.8183
CSM140	5_stacks_trim_to_90_bp	484578000	5384200	36.2137	51.7923
CSU141	1_demultiplexed	1601248721	12445866	100	100
CSU141	2_adapter_trim	1375376449	12445820	85.894	99.9996
CSU141	3_ApeKI_overhang_trim	1300701529	12445820	81.2304	99.9996
CSU141	4_overrep_seq_removed	955642456	9173138	59.6811	73.7043
CSU141	5_stacks_trim_to_90_bp	525728700	5841430	32.8324	46.9347
CSU142	1_demultiplexed	1288251393	10063546	100	100
CSU142	2_adapter_trim	1100011487	10063486	85.388	99.9994
CSU142	3_ApeKI_overhang_trim	1039630571	10063486	80.7009	99.9994
CSU142	4_overrep_seq_removed	834165480	8088058	64.7518	80.3699
CSU142	5_stacks_trim_to_90_bp	455789160	5064324	35.3805	50.3235
CSU143	1_demultiplexed	1283823933	9999372	100	100
CSU143	2_adapter_trim	1101822902	9999348	85.8235	99.9998
CSU143	3_ApeKI_overhang_trim	1041826814	9999348	81.1503	99.9998
CSU143	4_overrep_seq_removed	723881377	6957618	56.3848	69.5805
CSU143	5_stacks_trim_to_90_bp	398769660	4430774	31.0611	44.3105
CSU144	1_demultiplexed	1556694947	12073400	100	100
CSU144	2_adapter_trim	1345257311	12073374	86.4175	99.9998
CSU144	3_ApeKI_overhang_trim	1272817067	12073374	81.7641	99.9998
CSU144	4_overrep_seq_removed	968062583	9204308	62.187	76.2363
CSU144	5_stacks_trim_to_90_bp	539795520	5997728	34.6757	49.6772
CSU145	1_demultiplexed	1208773419	9445670	100	100
CSU145	2_adapter_trim	1031811764	9445638	85.3602	99.9997
CSU145	3_ApeKI_overhang_trim	975137936	9445638	80.6717	99.9997
CSU145	4_overrep_seq_removed	852389222	8268958	70.5169	87.5423
CSU145	5_stacks_trim_to_90_bp	464747220	5163858	38.4478	54.669
Columns show basecount, readcount, % of bases left % of reads left. Filter1 is demultiplexing, filter2 is adapter removal, filter3 is trimming of ApeKI cutting enzyme overhangs (CWG), filter4 is removal of overrepresented sequences and filter5 is trimming to 90 nt.
A…Achillea clusiana, C…Campanula pulla, K…Admonter Kaibling, H…Hochschwab, S…Schneeberg; L…lower, M…middle, U…upper elevation
