# Supplementary material for: Genome-environment associations along elevation gradients in two snowbed species of the North-Eastern Calcareous Alps
Source: BMC Plant Biol. 2023 Apr 19;23:203. doi: 10.1186/s12870-023-04187-x (PMC10114330; doi:10.1186/s12870-023-04187-x)
Supplement: Supplementary file 4 — Additional file 4: Table S4. Summary statistics of the Stacks analysis per sample and species. Columns show the number of input reads used to run Stacks per sample and in total per species, the number of stacks generated by Stacks (ustacks) and the stacks coverage per sample and on average per species and the per sample min., average, max. and SD per species. [file 12870_2023_4187_MOESM4_ESM.xlsx]

## Sheet: Tabelle1
Supplemental Table 4: Summary statistics of the Stacks analysis per sample and species.
sample	input_reads:per_sample_stacks	per_sample_stacks	per_sample_stacks_coverage
Achillea clusiana	106033111	136275	11.7446
Campanula pulla	128622969	117558	19.235
AHL101a	2948888	192781	9.23
AHL101b	2118980	152017	8.34
AHL102	2133242	126146	12.54
AHL103	1911609	111999	11.25
AHL104	1965270	114158	12.52
AHL105	2559474	162248	11.4
AHM106	2242277	130267	12.37
AHM107	2213606	123737	13.25
AHM108	2275521	137680	11.85
AHM109	2149773	132239	11.38
AHM110	2534924	148448	12.2
AHU111	2036934	124493	11.46
AHU112	2075101	129457	10.6
AHU113	1852681	122774	10.22
AHU114	1471389	99852	10.74
AHU115	2009507	113977	12.76
AKL116	2359289	136712	12.28
AKL117	2743847	153072	12.79
AKL118	3286861	154124	15.83
AKL119	2955409	213285	7.13
AKL120	3086383	150518	15.54
AKM121	2382185	130413	13.38
AKM122	4362051	251452	11.17
AKM123	3121513	161012	14.25
AKM124	2267457	136367	11.74
AKM125	4230614	176844	18.54
AKU126	3109882	160382	14.08
AKU127	2759984	171119	10.24
AKU128	4372992	180833	18.48
AKU129	2790782	161616	11.3
AKU130	2828414	162473	12.47
ASL131	1841868	115626	11.48
ASL132	1234861	89104	10.17
ASL133	1698266	111508	10.7
ASL134	1218347	89808	8.94
ASL135	1972746	130200	9.73
ASM136	2035233	130305	10.28
ASM137	1744207	115066	10.55
ASM138	1645817	109270	10.14
ASM139	1845396	116923	11.23
ASM140	1725925	107632	11.78
ASU141	1522169	118826	8.53
ASU142	1630672	101935	11.98
ASU143	1582984	105518	10.79
ASU144	1956489	116157	12.24
ASU145	1221292	88283	10.38
MIN Achillea	1218347	88283	7.13
MAX Achillea	4372992	251452	18.54
MEAN Achillea	2.30507e+06	136275	11.7446
SD Achillea	756240	32747.3	2.24449
CHL101	3652621	128283	23.87
CHL102	3727137	142478	20.88
CHL103	3009038	116553	21.34
CHL104	3328824	126477	21.64
CHL105	3664993	127324	23.02
CHM106	4361047	143410	25.66
CHM107	3797691	126518	25.26
CHM108	3245575	121709	22.33
CHM109	3623539	127922	24.11
CHM110	3391510	128804	21.87
CHU111	3055599	119670	21.48
CHU112	3947865	128141	26.9
CHU113	2096509	102091	17.07
CHU114	2517050	111860	18.39
CHU115	1673018	97895	13.43
CKL116	2626532	114077	18.72
CKL117	3761779	152406	18.5
CKL118a	1954310	97209	16.67
CKL118b	2750218	110955	21.08
CKL119	3151260	113637	23.92
CKL120	1988070	101605	16.04
CKM121	2908905	112656	21.67
CKM122	2098222	100446	17.3
CKM123	2506327	111405	18.21
CKM124	2277732	102327	18.86
CKM125	2335071	103700	18.76
CKU126	3446459	133715	20.51
CKU127	2627195	117602	17.55
CKU128	2686364	114553	19.08
CKU129	2306837	113786	15.77
CKU130	1922825	97082	16.43
CSL131	2101692	109471	14.75
CSL132	2346004	109910	17.15
CSL133	2813297	126076	17.49
CSL134	939381	71082	9.03
CSL135	2060743	115187	12.9
CSM136	2394323	106994	18.55
CSM137	4437910	216633	14.72
CSM138	2270679	105409	18.02
CSM139	2877661	129332	17.18
CSM140	2692100	113682	19.55
CSU141	2920715	115494	21.21
CSU142	2532162	109167	19.5
CSU143	2215387	104259	17.42
CSU144	2998864	118615	21.32
CSU145	2581929	110040	19.7
MIN Campanula	939381	71082	9.03
MAX Campanula	4437910	216633	26.9
MEAN Campanula	2.79615e+06	117558	19.235
SD Campanula	729006	20560.4	3.52185
Columns show the number of input reads used to run Stacks per sample and in total per species, the number of stacks generated by Stacks (ustacks) and the stacks coverage per sample and on average per species and the per sample min., average, max. and SD per species.
A…Achillea clusiana, C…Campanula pulla, K…Admonter Kaibling, H…Hochschwab, S…Schneeberg; L…lower, M…middle, U…upper elevation
