# Supplementary material for: Genome-environment associations along elevation gradients in two snowbed species of the North-Eastern Calcareous Alps
Source: BMC Plant Biol. 2023 Apr 19;23:203. doi: 10.1186/s12870-023-04187-x (PMC10114330; doi:10.1186/s12870-023-04187-x)
Supplement: Supplementary file 5 — Additional file 5: Table S5. Summary statistics of the Stacks analysis per population. Average values per species and of populations from each elevation and mountain per species and in total are given. The number of polymorphic sites and private alleles are listed as well as several population genetics statistics: observed and expected heterozygosity (HI and HS), nucleotide diversity (π) and inbreeding coefficient (FIS). The other six columns show the number of polymorphic loci and sites and private alleles after each of the two variant filtering steps. First it was filtered for genotype quality and read depth. The second filter included removal of duplicated Stacks loci. [file 12870_2023_4187_MOESM5_ESM.xlsx]

## Sheet: Tabelle2
Supplemental Table 5: Summary statistics of the Stacks analysis per population.
population	polymorphic sites	private alleles	Obs_Het	Exp_Het	pi	Fis	polymorphic loci GQ+DP filter	polymorphic sites GQ+DP filter	private alleles GQ+DP filter	polymorphic loci GQ+DP+rmdup filter	polymorphic sites GQ+DP+rmdup filter	private alleles GQ+DP+rmdup filter
AHL	18690	123	0.25602	0.22449	0.24573	-0.02077	10512	17523	121	6822	11820	80
AHM	20163	12	0.26966	0.23903	0.26638	-0.00238	11099	18883	12	7214	12779	8
AHU	19423	20	0.23844	0.23192	0.25909	0.0479	10833	18216	20	7042	12285	14
AKL	19261	4	0.25326	0.23231	0.25923	0.01671	10735	18018	4	6973	12102	2
AKM	17991	55	0.25158	0.22196	0.24738	-0.00601	10125	16844	53	6626	11454	35
AKU	19648	31	0.26012	0.2343	0.26119	0.00575	10840	18411	30	7054	12434	20
ASL	16452	31	0.23995	0.20537	0.2298	-0.0184	9657	15499	29	6287	10503	20
ASM	18360	13	0.26072	0.22514	0.25128	-0.01692	10448	17174	13	6841	11617	10
ASU	19543	8	0.24493	0.23366	0.26156	0.03784	10970	18261	8	7162	12313	7
CHL	33369	34	0.28381	0.25696	0.28613	0.0058	17901	31147	30	11887	21449	19
CHM	32860	7	0.27576	0.24924	0.27745	0.00543	17766	30600	7	11791	21057	6
CHU	31947	9	0.2714	0.24369	0.27176	0.00252	17228	29795	9	11433	20504	4
CKL	24946	34	0.21801	0.19034	0.20804	-0.01701	14197	23382	34	9514	16225	23
CKM	23570	15	0.20162	0.18486	0.20597	0.01021	13640	22268	15	9144	15427	11
CKU	22319	54	0.22881	0.17558	0.19563	-0.05284	13142	21208	46	8757	14644	31
CSL	26832	231	0.2761	0.21729	0.24362	-0.06126	15413	25971	212	10183	17794	142
CSM	31667	92	0.28198	0.24846	0.27677	-0.00719	17269	29830	82	11446	20518	59
CSU	24440	324	0.29848	0.19741	0.21981	-0.1248	14558	23976	304	9682	16506	212
avg_A	18836.8	33	0.252742	0.227576	0.253516	0.00485778	10579.9	17647.7	32.2222	6891.22	11923	21.7778
avg_C	27994.4	88.8889	0.259552	0.218203	0.242798	-0.0265711	15679.3	26464.1	82.1111	10426.3	18236	56.3333
avg_AL	18134.3	52.6667	0.249743	0.220723	0.24492	-0.00748667	10301.3	17013.3	51.3333	6694	11475	34
avg_AM	18838	26.6667	0.260653	0.22871	0.255013	-0.00843667	10557.3	17633.7	26	6893.67	11950	17.6667
avg_AU	19538	19.6667	0.24783	0.233293	0.260613	0.0304967	10881	18296	19.3333	7086	12344	13.6667
avg_CL	28382.3	99.6667	0.259307	0.22153	0.24593	-0.0241567	15837	26833.3	92	10528	18489.3	61.3333
avg_CM	29365.7	38	0.25312	0.22752	0.253397	0.00281667	16225	27566	34.6667	10793.7	19000.7	25.3333
avg_CU	26235.3	129	0.26623	0.20556	0.229067	-0.0583733	14976	24993	119.667	9957.33	17218	82.3333
avg_AH	19425.3	51.6667	0.254707	0.231813	0.257067	0.00825	10814.7	18207.3	51	7026	12294.7	34
avg_AK	18966.7	30	0.254987	0.229523	0.255933	0.00548333	10566.7	17757.7	29	6884.33	11996.7	19
avg_AS	18118.3	17.3333	0.248533	0.22139	0.247547	0.00084	10358.3	16978	16.6667	6763.33	11477.7	12.3333
avg_CH	32725.3	16.6667	0.27699	0.249963	0.278447	0.00458333	17631.7	30514	15.3333	11703.7	21003.3	9.66667
avg_CK	23611.7	34.3333	0.216147	0.183593	0.203213	-0.01988	13659.7	22286	31.6667	9138.33	15432	21.6667
avg_CS	27646.3	215.667	0.28552	0.221053	0.246733	-0.0644167	15746.7	26592.3	199.333	10437	18272.7	137.667
avg_L	23258.3	76.1667	0.254525	0.221127	0.245425	-0.0158217	13069.2	21923.3	71.6667	8611	14982.2	47.6667
avg_M	24101.8	32.3333	0.256887	0.228115	0.254205	-0.00281	13391.2	22599.8	30.3333	8843.67	15475.3	21.5
avg_U	22886.7	74.3333	0.25703	0.219427	0.24484	-0.0139383	12928.5	21644.5	69.5	8521.67	14781	48
avg_H	26075.3	34.1667	0.265848	0.240888	0.267757	0.00641667	14223.2	24360.7	33.1667	9364.83	16649	21.8333
avg_K	21289.2	32.1667	0.235567	0.206558	0.229573	-0.00719833	12113.2	20021.8	30.3333	8011.33	13714.3	20.3333
avg_S	22882.3	116.5	0.267027	0.221222	0.24714	-0.0317883	13052.5	21785.2	108	8600.17	14875.2	75
Average values per species and of populations from each elevation and mountain per species and in total are given. The number of polymorphic sites and private alleles are listed as well as several population genetics statistics: observed and expected heterozygosity (HI and HS), nucleotide diversity (π) and inbreeding coefficient (FIS). The other six columns show the number of polymorphic loci and…
avg … average
A…Achillea clusiana, C…Campanula pulla, K…Admonter Kaibling, H…Hochschwab, S…Schneeberg; L…lower, M…middle, U…upper elevation
