# Supplementary material for: Genome-environment associations along elevation gradients in two snowbed species of the North-Eastern Calcareous Alps
Source: BMC Plant Biol. 2023 Apr 19;23:203. doi: 10.1186/s12870-023-04187-x (PMC10114330; doi:10.1186/s12870-023-04187-x)
Supplement: Supplementary file 6 — Additional file 6: Table S6. Summary statistics of all variants significantly correlated with an environmental variable for A) Achillea clusiana and B) Campanula pulla. Analysis based on Redundancy Analysis with the environmental variables eastness, elevation, northness and precipitation outside of the vegetation period (May–Sep; prec_roy). Columns show significant axis, variant coordinate, variant loading, correlation with each predictor and correlation of predictor that most strongly correlates with variant. Variants that are private to a population are marked. Genotypes for all samples are listed. Sample and population names: A ... A. clusiana, C ... C. pulla; H ... Hochschwab, K ... Admonter Kaibling, S ... Schneeberg; L … population at lower elevational range limit, M … intermediate, U … upper elevational range limit. [file 12870_2023_4187_MOESM6_ESM.xlsx]

## Sheet: Table1
Supplemental Table 6: Summary statistics of all variants significantly correlated with an environmental variable for A) Achillea clusiana and B) Campanula pulla.
A) Achillea clusiana
axis	variant	loading	elevation	eastness	northness	prec_roy	predictor	correlation	private_allele	AHL101a	AHL101b	AHL102	AHL103	AHL104	AHL105	AHM106	AHM107	AHM108	AHM109	AHM110	AHU111	AHU112	AHU113	AHU114	AHU115	AKL116	AKL117	AKL118	AKL119	AKL120	AKM121	AKM122	AKM123	AKM124	AKM125	AKU126	AKU127	AKU128	AKU129	AKU130	ASL131	ASL132	ASL133	ASL134	ASL135	ASM136	ASM137	ASM138	ASM139
2	146776_89	-0.164606	-0.575235	0.446878	0.0321098	-0.269217	elevation	0.575235	-	2	2	2	2	1	2	0	1	0	0	1	1	1	0	0	0	1	1	1	0	1	0	0	1	0	1	0	0	0	0	0	2	0	1	2	1	0	1	1	1
3	171614_25	0.14508	0.502279	-0.26911	0.444346	0.284003	elevation	0.502279	-	0	0	0	0	0	0	0	0	0	0	0	1	1	0	1	0	0	0	0	0	0	0	0	0	0	1	1	1	1	0	1	0	0	0	0	0	0	0	1	1
3	128688_81	0.180759	0.470989	-0.459931	0.310585	-0.0279331	elevation	0.470989	KU	0	0	0	0	0	0	0	0	0	0	0	0	0	0	0	0	0	0	0	0	0	0	0	0	0	0	1	1	1	1	1	0	0	0	0	0	0	0	0	0
3	23814_144	0.180759	0.470989	-0.459931	0.310585	-0.0279331	elevation	0.470989	KU	0	0	0	0	0	0	0	0	0	0	0	0	0	0	0	0	0	0	0	0	0	0	0	0	0	0	1	1	1	1	1	0	0	0	0	0	0	0	0	0
3	51897_116	0.180759	0.470989	-0.459931	0.310585	-0.0279331	elevation	0.470989	KU	0	0	0	0	0	0	0	0	0	0	0	0	0	0	0	0	0	0	0	0	0	0	0	0	0	0	1	1	1	1	1	0	0	0	0	0	0	0	0	0
3	82563_71	0.180759	0.470989	-0.459931	0.310585	-0.0279331	elevation	0.470989	KU	0	0	0	0	0	0	0	0	0	0	0	0	0	0	0	0	0	0	0	0	0	0	0	0	0	0	1	1	1	1	1	0	0	0	0	0	0	0	0	0
2	152826_80	-0.157207	-0.461546	0.414877	0.114461	-0.239582	elevation	0.461546	-	1	1	2	2	2	2	0	0	1	0	0	0	0	1	1	0	0	0	0	1	1	0	1	1	1	0	0	0	0	0	0	2	1	2	2	2	1	1	2	2
2	86721_22	0.15109	0.442362	-0.451931	-0.0101921	0.21322	eastness	0.451931	-	0	0	0	0	0	0	1	1	1	1	1	0	0	1	0	1	0	0	0	1	0	1	0	0	0	1	1	2	2	1	1	0	0	0	0	1	0	0	0	0
2	86721_71	0.15109	0.442362	-0.451931	-0.0101921	0.21322	eastness	0.451931	-	0	0	0	0	0	0	1	1	1	1	1	0	0	1	0	1	0	0	0	1	0	1	0	0	0	1	1	2	2	1	1	0	0	0	0	1	0	0	0	0
2	117617_96	-0.177633	-0.441257	0.399679	-0.0211235	-0.373262	elevation	0.441257	-	1	1	2	1	1	2	0	0	0	0	0	0	0	0	0	0	0	1	1	0	0	1	0	1	1	1	0	0	0	0	0	1	1	1	0	1	1	1	0	0
3	36501_112	0.16299	-0.403004	0.0813079	0.503175	-0.200914	northness	0.503175	-	2	2	2	0	1	2	0	0	0	0	0	0	0	0	0	0	1	0	0	0	0	0	0	0	0	0	0	1	0	0	0	0	0	0	0	0	1	1	1	1
3	142492_131	0.146596	0.418409	-0.34489	0.228989	-0.0656412	elevation	0.418409	-	0	0	0	0	0	0	0	0	0	0	0	0	0	0	0	0	0	0	1	0	0	0	0	0	0	0	2	1	2	1	2	0	0	0	0	0	0	0	0	0
2	181901_57	0.173589	0.431826	-0.555992	0.0095678	0.216369	eastness	0.555992	-	1	1	0	1	0	0	1	1	1	1	2	1	2	1	1	2	1	1	0	1	1	2	2	2	1	1	2	2	2	2	1	0	0	0	0	0	0	0	0	0
3	183091_36	0.150764	0.392832	-0.383609	0.259046	-0.0232978	elevation	0.392832	KU	0	0	0	0	0	0	0	0	0	0	0	0	0	0	0	0	0	0	0	0	0	0	0	0	0	0	2	1	0	2	1	0	0	0	0	0	0	0	0	0
3	182923_10	0.150113	0.391135	-0.381952	0.257927	-0.0231972	elevation	0.391135	KU	0	0	0	0	0	0	0	0	0	0	0	0	0	0	0	0	0	0	0	0	0	0	0	0	0	0	1	2	1	1	0	0	0	0	0	0	0	0	0	0
3	32526_18	0.150113	0.391135	-0.381952	0.257927	-0.0231972	elevation	0.391135	KU	0	0	0	0	0	0	0	0	0	0	0	0	0	0	0	0	0	0	0	0	0	0	0	0	0	0	1	2	0	1	1	0	0	0	0	0	0	0	0	0
2	162655_44	0.164659	0.412978	-0.218704	0.279164	0.55648	prec_roy	0.55648	-	1	1	0	0	0	0	1	0	1	1	2	2	0	2	2	2	0	0	0	0	0	0	0	0	0	0	2	1	1	1	1	0	2	1	0	0	0	0	0	0
2	150269_149	-0.165355	-0.334343	0.3894	0.0721735	-0.302262	eastness	0.3894	-	2	2	1	1	2	1	0	0	0	0	0	0	0	0	0	2	1	2	1	2	0	1	0	1	1	0	0	1	0	0	0	1	0	1	0	0	0	1	1	1
2	49870_137	0.153969	0.35189	-0.184658	0.0690398	0.479481	prec_roy	0.479481	-	0	0	0	1	1	1	0	2	1	2	2	2	2	2	1	2	0	0	0	0	2	1	1	2	2	0	1	2	1	0	0	0	0	0	0	0	0	0	0	0
2	15603_112	0.153748	0.34618	-0.117286	0.0205385	0.523092	prec_roy	0.523092	-	0	0	0	0	0	0	1	0	1	0	2	2	1	1	2	0	0	0	0	0	0	0	1	1	1	1	0	0	0	0	0	0	0	0	0	0	0	0	0	0
2	56599_56	0.195849	0.334822	-0.568284	-0.131952	0.248107	eastness	0.568284	-	0	0	0	0	0	0	1	2	1	1	1	1	0	1	1	1	0	0	1	1	1	0	1	1	1	1	1	0	1	2	1	0	0	0	0	0	0	0	0	0
2	177555_107	0.15268	0.331929	-0.188433	0.00228167	0.450525	prec_roy	0.450525	-	0	0	0	0	0	0	2	1	1	1	1	2	1	1	0	2	0	2	0	0	0	0	1	0	1	0	1	2	0	0	0	0	0	0	1	0	0	0	0	0
2	70190_63	0.154234	0.332393	-0.126281	0.051758	0.525924	prec_roy	0.525924	-	0	0	0	0	0	1	0	1	1	1	1	1	1	1	2	0	0	0	0	0	0	1	1	1	0	0	1	0	0	0	0	0	0	0	0	0	0	0	0	0
2	74337_10	0.155345	0.307722	-0.332463	0.0923739	0.360636	prec_roy	0.360636	-	0	0	0	0	0	0	1	2	2	1	2	1	1	1	1	1	0	2	0	0	0	0	0	0	0	0	2	1	2	1	1	1	2	0	1	1	0	2	1	1
2	74337_111	0.155345	0.307722	-0.332463	0.0923739	0.360636	prec_roy	0.360636	-	0	0	0	0	0	0	1	2	2	1	2	1	1	1	1	1	0	2	0	0	0	0	0	0	0	0	2	1	2	1	1	1	2	0	1	1	0	2	1	1
2	22490_127	0.156998	0.295768	-0.375961	0.105216	0.332407	eastness	0.375961	-	0	0	0	1	0	0	1	1	2	1	1	2	0	0	0	2	1	0	0	0	0	1	1	0	0	0	1	2	0	1	1	0	1	0	0	0	0	0	1	1
3	142956_33	-0.145106	-0.302754	0.062736	-0.594544	-0.351987	northness	0.594544	-	1	1	1	2	0	0	0	1	2	1	1	0	0	0	0	0	1	0	2	2	0	2	1	1	2	1	1	0	0	0	0	1	1	1	1	1	0	0	0	0
3	141681_73	0.150938	-0.321591	0.0533087	0.487545	-0.121105	northness	0.487545	-	0	0	1	0	1	1	0	0	0	0	0	0	0	0	0	0	0	0	0	0	0	0	0	0	0	0	0	0	0	0	0	0	0	0	0	0	0	1	1	1
3	106090_71	0.157248	0.268481	-0.215281	0.36944	-0.010294	northness	0.36944	-	0	0	0	0	0	0	0	0	0	0	0	0	0	0	0	0	0	0	0	0	0	0	0	0	0	0	1	1	1	0	0	0	0	0	0	0	1	0	1	1
2	44849_111	0.167342	0.256873	-0.125931	-0.0538702	0.543995	prec_roy	0.543995	-	0	0	0	0	0	0	1	0	1	1	1	1	0	1	1	0	0	0	0	0	0	0	1	0	0	0	0	0	0	0	0	0	0	0	0	0	0	0	0	0
3	83238_102	0.151022	0.2554	-0.368088	0.259292	-0.0765041	eastness	0.368088	-	0	0	0	0	0	0	0	0	0	0	0	0	0	0	0	0	0	0	0	0	0	0	0	0	0	1	1	0	0	1	1	0	0	0	0	0	1	1	0	0
1	113951_123	0.19311	0.250981	-0.446147	-0.0970051	-0.27967	eastness	0.446147	-	0	0	0	0	0	0	0	0	0	0	0	0	0	0	0	0	0	1	0	0	1	0	2	1	0	1	1	1	1	1	1	0	0	0	0	0	0	0	0	0
3	178119_20	0.16132	0.247913	-0.26466	0.342744	-0.0543172	northness	0.342744	-	0	0	0	0	0	0	0	0	0	0	0	0	0	0	0	0	0	0	0	0	0	0	0	0	0	1	1	1	0	0	1	0	0	0	0	0	1	0	1	1
3	178119_70	0.16132	0.247913	-0.26466	0.342744	-0.0543172	northness	0.342744	-	0	0	0	0	0	0	0	0	0	0	0	0	0	0	0	0	0	0	0	0	0	0	0	0	0	1	1	1	0	0	1	0	0	0	0	0	1	0	1	1
3	192496_35	-0.142973	-0.253803	0.248847	-0.47645	-0.258781	northness	0.47645	-	1	NA	0	0	1	0	0	0	1	0	1	0	0	0	1	0	0	1	0	1	1	0	1	1	1	1	0	0	0	0	0	1	1	1	2	2	0	0	0	0
2	90571_29	0.173472	0.237826	-0.131116	0.0686583	0.599444	prec_roy	0.599444	-	0	0	0	0	0	0	1	0	1	0	1	0	1	1	1	0	0	0	0	0	0	0	0	0	0	0	0	0	0	0	0	0	0	0	0	0	0	0	0	0
1	6770_158	-0.206268	-0.189393	0.2278	0.293376	0.357467	prec_roy	0.357467	-	2	2	2	2	2	0	1	0	1	1	2	1	2	2	2	1	0	1	0	0	0	0	0	0	0	0	0	0	1	0	0	1	1	1	2	1	0	0	1	1
1	6770_7	-0.206268	-0.189393	0.2278	0.293376	0.357467	prec_roy	0.357467	-	2	2	2	2	2	0	1	0	1	1	2	1	2	2	2	1	0	1	0	0	0	0	0	0	0	0	0	0	1	0	0	1	1	1	2	1	0	0	1	1
2	31622_111	0.156639	0.215315	-0.347644	-0.0181359	0.316338	eastness	0.347644	-	0	0	0	0	1	0	2	1	0	2	2	2	0	0	0	1	0	0	0	0	0	0	0	0	1	2	0	2	0	0	1	0	0	0	0	0	0	0	0	0
2	31622_185	0.156639	0.215315	-0.347644	-0.0181359	0.316338	eastness	0.347644	-	0	0	0	0	1	0	2	1	0	2	2	2	0	0	0	1	0	0	0	0	0	0	0	0	1	2	0	2	0	0	1	0	0	0	0	0	0	0	0	0
2	31622_189	0.156639	0.215315	-0.347644	-0.0181359	0.316338	eastness	0.347644	-	0	0	0	0	1	0	2	1	0	2	2	2	0	0	0	1	0	0	0	0	0	0	0	0	1	2	0	2	0	0	1	0	0	0	0	0	0	0	0	0
3	161717_24	0.162433	0.215427	-0.272661	0.282677	-0.165976	northness	0.282677	-	0	0	0	1	0	0	0	0	0	0	0	0	0	0	0	0	1	0	1	0	0	0	0	0	0	0	1	1	2	1	1	0	0	0	0	0	0	1	0	0
3	102398_20	-0.153398	-0.213662	0.0558971	-0.582877	-0.256483	northness	0.582877	-	1	1	0	0	0	1	1	1	1	1	1	0	0	1	0	0	2	2	1	0	2	1	1	1	2	1	0	0	0	0	0	1	0	2	0	0	0	0	0	0
3	2941_5	-0.14679	-0.215057	0.26292	-0.437513	-0.169535	northness	0.437513	-	0	0	0	0	0	0	0	0	1	0	0	0	0	0	0	0	0	0	0	0	1	0	0	0	0	0	0	0	0	0	0	1	1	1	1	1	0	0	0	0
2	162952_54	0.153322	0.246352	-0.353624	-0.0481768	0.290136	eastness	0.353624	-	1	1	0	0	0	0	0	1	1	1	1	0	1	1	0	1	0	0	0	0	0	0	2	1	1	0	1	0	0	1	0	0	0	0	0	0	0	0	0	0
2	179345_72	-0.165015	-0.18462	0.31208	-0.439309	-0.515585	prec_roy	0.515585	-	1	1	1	2	0	1	0	0	0	0	0	0	1	0	0	0	1	1	1	1	2	2	2	1	1	1	1	1	1	1	1	2	2	2	2	1	0	0	0	0
3	80355_111	0.147034	0.163469	-0.0867048	0.406981	-0.000941625	northness	0.406981	-	0	0	0	0	0	0	0	0	0	0	0	0	0	0	0	0	0	0	0	0	0	0	0	0	0	0	1	0	1	0	0	0	0	0	0	0	1	1	1	1
2	159666_111	0.165449	0.159249	-0.186535	-0.00747801	0.493718	prec_roy	0.493718	-	0	0	0	0	0	0	1	1	1	0	0	1	0	1	0	0	0	0	0	0	0	0	0	0	0	0	0	0	0	0	0	0	0	0	0	0	0	0	0	0
2	163110_89	0.165449	0.159249	-0.186535	-0.00747801	0.493718	prec_roy	0.493718	-	0	0	0	0	0	0	1	1	0	1	0	1	0	0	0	1	0	0	0	0	0	0	0	0	0	0	0	0	0	0	0	0	0	0	0	0	0	0	0	0
2	190910_41	0.165449	0.159249	-0.186535	-0.00747801	0.493718	prec_roy	0.493718	-	0	0	0	0	0	0	1	1	0	0	1	1	0	0	0	1	0	0	0	0	0	0	0	0	0	0	0	0	0	0	0	0	0	0	0	0	0	0	0	0
3	153290_86	0.214763	0.138651	-0.140391	0.601932	-0.0124532	northness	0.601932	-	0	0	1	0	2	1	0	0	0	0	0	1	0	0	0	0	0	0	0	0	0	0	0	0	0	0	1	1	2	1	1	0	0	0	0	0	1	0	1	1
3	44200_105	0.214763	0.138651	-0.140391	0.601932	-0.0124532	northness	0.601932	-	0	0	1	0	2	1	0	0	0	0	0	1	0	0	0	0	0	0	0	0	0	0	0	0	0	0	1	1	2	1	1	0	0	0	0	0	1	0	1	1
3	156249_110	0.163566	0.140981	-0.344174	0.276151	-0.164901	eastness	0.344174	-	0	0	0	0	0	0	0	0	0	0	0	0	0	0	0	0	0	1	0	1	0	0	0	0	0	0	1	2	0	1	2	0	1	0	0	0	0	0	2	2
3	156249_44	0.163566	0.140981	-0.344174	0.276151	-0.164901	eastness	0.344174	-	0	0	0	0	0	0	0	0	0	0	0	0	0	0	0	0	0	1	0	1	0	0	0	0	0	0	1	2	0	1	2	0	1	0	0	0	0	0	2	2
3	88028_38	0.149614	0.138322	-0.0974626	0.413129	-0.00608398	northness	0.413129	-	0	0	0	0	0	0	0	0	0	0	0	0	0	0	0	0	0	0	0	0	0	0	0	0	0	0	1	0	1	0	0	0	0	0	0	0	2	1	1	1
1	175310_88	-0.189	-0.183204	0.216161	0.205935	0.338818	prec_roy	0.338818	-	0	0	2	1	1	1	1	0	1	0	2	1	2	1	1	1	0	1	0	0	0	0	0	0	0	0	0	0	0	0	0	1	1	1	1	1	0	0	1	1
2	106016_7	0.152075	0.135901	-0.203521	0.070683	0.448372	prec_roy	0.448372	-	0	0	0	0	0	0	0	1	1	1	0	0	1	0	1	0	0	0	0	0	0	0	0	0	0	0	0	0	0	0	0	0	0	0	0	0	1	0	0	0
3	185824_47	0.187866	0.166627	-0.151099	0.605591	0.151555	northness	0.605591	-	1	1	0	1	1	1	0	0	1	0	0	1	1	1	1	0	0	0	0	0	0	0	0	0	0	2	1	0	1	2	1	0	1	0	0	0	2	1	2	2
2	150433_97	0.155917	0.18526	-0.190209	0.152329	0.501242	prec_roy	0.501242	-	1	1	1	0	0	0	2	1	0	1	1	1	2	1	1	0	0	0	0	0	0	0	1	1	0	0	0	0	1	0	0	0	0	0	0	0	0	0	0	0
3	146222_126	0.14575	-0.13586	-0.0186797	0.259627	-0.373409	prec_roy	0.373409	-	1	1	1	1	2	2	0	1	0	0	0	0	0	0	0	0	0	1	1	1	0	1	1	1	1	0	1	2	1	2	2	2	2	1	1	0	2	1	2	2
2	164488_95	0.203747	0.123255	-0.481094	-0.118522	0.352407	eastness	0.481094	-	0	0	0	0	0	0	2	2	1	1	1	0	1	0	0	0	0	0	0	0	0	0	0	0	0	0	1	0	0	0	1	0	0	0	0	0	0	0	0	0
2	49413_96	0.171395	0.116264	-0.297896	-0.0960153	0.391695	prec_roy	0.391695	-	0	0	0	0	0	0	1	0	1	2	1	0	1	0	0	1	0	0	0	0	0	0	0	0	0	0	0	1	0	0	0	0	0	0	0	1	0	0	0	0
2	118008_116	0.16639	0.113622	-0.523967	-0.214219	0.138331	eastness	0.523967	-	0	0	0	0	0	0	1	0	1	1	2	0	0	0	0	0	0	0	0	0	0	1	0	1	0	0	1	0	0	0	1	0	0	0	0	0	0	0	0	0
3	146222_122	0.153335	-0.123624	-0.100169	0.244457	-0.387963	prec_roy	0.387963	-	1	1	1	1	2	1	0	1	0	0	0	0	0	0	0	0	0	1	1	1	0	1	1	1	1	0	1	2	1	2	2	2	2	1	1	0	2	1	2	2
3	158924_8	0.148513	0.139322	-0.112605	0.456834	0.0817172	northness	0.456834	-	1	1	1	1	1	1	0	0	1	1	0	1	1	0	1	1	0	2	1	0	0	1	1	0	0	0	1	2	2	1	0	0	0	0	0	0	1	0	1	1
3	91357_83	0.203743	0.093058	-0.150118	0.521905	-0.0960522	northness	0.521905	-	0	0	1	0	2	1	0	0	0	0	0	0	0	0	0	0	0	0	0	0	0	0	0	0	0	0	1	2	1	1	1	0	0	0	0	0	1	0	1	1
3	191348_112	0.145622	-0.0791551	-0.264343	0.178282	-0.348259	prec_roy	0.348259	-	1	1	1	0	2	0	0	0	0	0	0	0	0	0	0	0	1	0	1	0	0	0	1	1	0	2	1	1	1	1	1	0	0	1	0	0	1	1	0	0
2	84485_143	0.157186	0.0806826	-0.432925	-0.0695445	0.223684	eastness	0.432925	-	0	0	0	0	0	0	1	2	1	1	1	0	0	0	0	2	0	1	0	1	0	0	0	1	0	0	0	0	0	1	1	0	0	0	0	0	0	0	1	1
3	51265_10	-0.150876	0.0774753	0.578543	-0.242809	0.086124	eastness	0.578543	-	0	0	0	0	0	0	0	0	0	0	0	0	1	0	0	1	0	0	0	0	0	0	0	0	0	0	0	0	0	0	0	1	2	1	1	2	0	0	0	0
3	144485_94	0.184135	-0.0479823	-0.189066	0.580889	0.0846224	northness	0.580889	-	2	2	2	2	2	2	1	1	1	1	1	0	1	1	1	1	1	0	0	0	0	1	1	0	0	2	1	2	2	1	1	0	1	0	0	0	2	1	1	1
3	145319_14	0.159537	0.168862	-0.322846	0.328629	-0.0595696	northness	0.328629	-	2	2	0	0	1	1	0	1	0	0	0	1	0	0	0	1	0	0	0	1	0	0	0	0	2	2	2	1	1	1	2	0	0	0	0	0	1	1	0	0
3	145319_36	0.159537	0.168862	-0.322846	0.328629	-0.0595696	northness	0.328629	-	2	2	0	0	1	1	0	1	0	0	0	1	0	0	0	1	0	0	0	1	0	0	0	0	2	2	2	1	1	1	2	0	0	0	0	0	1	1	0	0
3	51265_128	-0.15204	0.0474933	0.553155	-0.256033	0.0755265	eastness	0.553155	-	0	0	0	0	0	0	0	0	0	0	0	0	1	0	0	1	0	0	0	0	0	0	0	0	0	0	0	0	0	0	0	1	2	1	1	2	0	0	0	0
3	90418_52	-0.16002	0.0373268	0.167093	-0.443226	0.0261546	northness	0.443226	-	0	0	0	0	0	0	0	1	0	1	0	1	1	0	1	0	0	0	1	0	1	1	0	1	1	1	0	0	0	0	0	1	1	1	1	1	0	0	0	0
3	1660_7	-0.147584	-0.0808802	0.417624	-0.434542	-0.207706	northness	0.434542	-	0	0	0	0	0	0	0	0	0	0	0	0	0	0	0	0	0	1	0	1	0	0	0	1	0	1	0	0	0	0	0	2	0	1	2	2	0	0	0	0
3	154793_18	0.176698	-0.0605854	-0.25014	0.253573	-0.390204	prec_roy	0.390204	-	1	1	2	0	1	2	0	0	0	0	0	1	1	1	1	0	2	2	1	2	2	1	1	0	2	1	2	2	2	2	2	0	0	1	1	1	1	1	2	2
2	167087_77	0.174921	0.045198	-0.459931	-0.165836	0.240225	eastness	0.459931	-	0	0	0	0	0	0	1	1	1	0	1	0	0	0	0	0	0	0	0	0	0	0	0	0	0	0	0	0	0	1	0	0	0	0	0	0	0	0	0	0
2	178960_115	0.174921	0.045198	-0.459931	-0.165836	0.240225	eastness	0.459931	-	0	0	0	0	0	0	1	1	1	0	1	0	0	0	0	0	0	0	0	0	0	0	0	0	0	0	0	0	0	1	0	0	0	0	0	0	0	0	0	0
3	43637_31	0.159835	0.045198	-0.226411	0.397851	-0.040503	northness	0.397851	-	0	0	0	0	0	0	0	0	0	0	0	0	0	0	0	0	0	0	0	0	0	0	0	0	0	0	0	0	1	0	0	0	0	0	0	0	0	1	1	1
2	154501_146	0.16126	0.122463	-0.175587	0.0149566	0.492147	prec_roy	0.492147	-	1	1	0	0	0	0	1	1	1	1	0	0	1	0	1	1	0	0	0	0	0	0	1	0	0	0	0	0	0	0	0	0	0	0	0	0	0	0	0	0
2	154501_65	0.16126	0.122463	-0.175587	0.0149566	0.492147	prec_roy	0.492147	-	1	1	0	0	0	0	1	1	1	1	0	0	1	0	1	1	0	0	0	0	0	0	1	0	0	0	0	0	0	0	0	0	0	0	0	0	0	0	0	0
3	115789_82	0.168131	0.0410045	-0.202918	0.417453	-0.0668201	northness	0.417453	-	0	0	0	0	1	0	0	0	0	0	0	0	0	0	0	0	0	0	0	0	0	0	0	0	0	0	0	0	0	1	1	0	0	0	0	0	1	0	1	1
3	140933_114	0.168131	0.0410045	-0.202918	0.417453	-0.0668201	northness	0.417453	-	0	0	0	1	0	0	0	0	0	0	0	0	0	0	0	0	0	0	0	0	0	0	0	0	0	0	0	1	1	0	0	0	0	0	0	0	0	1	1	1
2	154993_56	0.152484	0.040692	-0.26843	-0.12142	0.33259	prec_roy	0.33259	-	0	0	0	0	0	0	0	1	2	0	1	0	0	0	1	0	0	0	0	0	0	0	0	0	0	0	0	0	0	0	0	0	0	0	0	0	0	0	0	0
2	59385_84	0.152484	0.040692	-0.26843	-0.12142	0.33259	prec_roy	0.33259	-	0	0	0	0	0	0	2	0	1	1	0	0	0	0	1	0	0	0	0	0	0	0	0	0	0	0	0	0	0	0	0	0	0	0	0	0	0	0	0	0
3	1660_79	0.153115	-0.0314775	-0.274371	0.276843	-0.202921	northness	0.276843	-	1	1	1	1	1	1	0	0	0	1	0	0	0	2	0	1	1	0	2	1	1	2	1	0	2	0	2	1	1	0	2	0	0	0	0	0	2	2	1	1
1	154233_122	-0.196063	0.0842922	0.349849	0.450099	0.509517	prec_roy	0.509517	-	1	1	1	1	0	1	0	1	0	0	0	1	1	2	1	1	0	0	0	0	0	0	0	0	0	0	0	0	0	0	0	0	0	0	1	0	1	0	0	0
1	158762_107	-0.20242	-0.0622013	0.121354	0.270851	0.496925	prec_roy	0.496925	-	1	0	2	2	2	1	2	1	2	0	2	1	2	2	2	1	0	0	1	0	0	1	0	0	0	0	0	0	0	0	0	0	0	0	0	0	0	0	0	0
3	179700_84	0.145724	-0.0151064	-0.206779	0.351554	-0.0730717	northness	0.351554	-	1	1	1	1	2	2	0	1	1	0	0	0	0	1	0	2	2	0	0	1	0	1	1	1	0	0	2	1	1	1	2	0	0	0	0	0	1	0	0	0
3	117614_162	0.150829	0.0172586	-0.139195	0.42234	-0.011119	northness	0.42234	-	1	1	0	0	1	0	0	0	0	0	0	0	1	0	0	0	0	0	0	0	0	0	1	0	0	0	0	0	0	1	1	0	0	0	0	0	0	1	2	2
2	43538_123	0.164639	0.00965142	-0.379425	-0.141157	0.276306	eastness	0.379425	-	0	0	1	0	0	0	2	2	1	2	0	0	1	0	0	0	0	0	0	0	0	1	0	0	0	0	0	0	1	0	0	0	0	0	0	0	0	0	0	0
2	155668_66	0.166735	-0.030836	-0.422922	-0.301703	0.197278	eastness	0.422922	-	0	0	0	0	0	0	1	1	1	0	1	0	0	0	0	0	0	0	0	0	0	0	1	0	0	0	0	0	0	0	0	0	0	0	0	0	0	0	0	0
2	113299_84	0.167766	0.00234312	-0.306405	-0.274607	0.312795	prec_roy	0.312795	-	0	0	0	0	0	0	1	1	1	1	1	0	0	0	0	0	0	0	0	0	0	0	0	0	0	0	0	0	0	0	0	0	0	0	0	0	0	0	0	0
3	20447_75	0.147461	-0.0239076	-0.183222	0.227998	-0.304717	prec_roy	0.304717	-	0	0	1	0	0	1	0	0	0	0	0	0	0	0	0	0	0	1	1	0	2	0	0	0	0	0	1	1	1	1	1	0	0	0	0	0	1	1	0	0
3	179700_78	0.1501	0.0204354	-0.206041	0.38611	-0.0279483	northness	0.38611	-	1	1	1	1	2	2	0	1	1	0	0	0	0	1	0	2	2	0	0	0	0	1	1	1	0	0	2	1	1	1	2	0	0	0	0	0	1	0	0	0
B) Campanula pulla
axis	variant	loading	elevation	eastness	northness	prec_roy	predictor	correlation	private_allele	CHL101	CHL102	CHL103	CHL104	CHL105	CHM106	CHM107	CHM108	CHM109	CHM110	CHU111	CHU112	CHU113	CHU114	CHU115	CKL116	CKL117	CKL118a	CKL118b	CKL119	CKL120	CKM121	CKM122	CKM123	CKM124	CKM125	CKU126	CKU127	CKU128	CKU129	CKU130	CSL131	CSL132	CSL133	CSL134	CSL135	CSM136	CSM137	CSM138	CSM139
3	94835_33	0.134367	0.526565	-0.253386	-0.447065	0.427584	elevation	0.526565	-	1	0	0	0	1	2	1	1	2	2	1	1	2	1	1	1	0	1	1	1	0	1	1	2	1	2	1	1	1	2	1	0	0	0	0	0	0	0	0	0
3	96560_17	0.155543	0.518407	-0.104706	-0.384309	0.542631	prec_roy	0.542631	-	0	0	0	1	0	1	2	2	2	2	2	2	2	2	1	1	1	1	1	2	1	1	0	2	0	1	1	2	1	1	1	0	0	0	0	0	0	0	0	0
3	120792_7	0.171642	0.486971	-0.193485	0.0845545	0.731957	prec_roy	0.731957	-	0	0	0	0	0	1	1	1	0	2	1	1	2	2	2	0	0	0	0	0	0	0	1	0	0	0	1	0	1	0	1	0	0	0	0	0	0	0	0	0
3	27955_125	0.171642	0.486971	-0.193485	0.0845545	0.731957	prec_roy	0.731957	-	0	0	0	0	0	1	1	1	0	2	1	1	2	2	2	0	0	0	0	0	0	0	1	0	0	0	1	0	1	0	1	0	0	0	0	0	0	0	0	0
3	92064_66	0.171642	0.486971	-0.193485	0.0845545	0.731957	prec_roy	0.731957	-	0	0	0	0	0	1	1	1	0	2	1	1	2	2	2	0	0	0	0	0	0	0	1	0	0	0	1	0	1	0	1	0	0	0	0	0	0	0	0	0
2	108625_108	-0.163911	0.479008	0.608699	0.0829151	0.482086	eastness	0.608699	-	0	0	0	0	0	0	0	0	0	0	0	1	1	1	0	0	0	0	0	0	0	0	0	0	0	0	0	0	0	0	0	0	0	0	0	0	1	0	0	0
2	126421_20	-0.187132	0.460855	0.657673	-0.022571	0.412047	eastness	0.657673	-	0	0	0	0	0	0	0	0	0	0	1	0	1	0	0	0	0	0	0	0	0	0	0	0	0	0	0	0	0	0	0	0	0	0	0	0	0	0	0	0
3	118528_114	0.155388	0.438466	-0.333345	0.006351	0.609245	prec_roy	0.609245	-	0	1	0	0	0	2	1	1	1	1	2	2	0	2	1	0	0	0	0	0	0	1	1	0	0	1	1	1	1	0	1	0	0	0	0	0	0	1	0	0
3	118528_19	0.155388	0.438466	-0.333345	0.006351	0.609245	prec_roy	0.609245	-	0	1	0	0	0	2	1	1	1	1	2	2	0	2	1	0	0	0	0	0	0	1	1	0	0	1	1	1	1	0	1	0	0	0	0	0	0	1	0	0
3	94835_48	-0.161554	-0.445765	0.222928	0.295777	-0.546526	prec_roy	0.546526	-	0	1	1	1	1	0	0	0	0	0	1	0	0	0	0	1	2	1	1	1	2	0	0	0	1	0	1	1	1	0	1	2	2	2	2	2	1	2	1	1
2	69437_104	-0.171816	0.436553	0.664775	0.0866597	0.441152	eastness	0.664775	-	1	0	0	0	0	0	0	0	0	0	2	0	2	1	0	0	0	0	0	0	0	0	0	0	0	0	0	0	0	0	0	0	0	0	0	0	1	1	0	0
3	99488_83	0.141069	0.379885	-0.294761	-0.0440257	0.530733	prec_roy	0.530733	-	0	0	0	0	0	1	1	2	0	1	1	0	1	2	2	0	0	0	0	0	0	0	0	1	1	0	1	0	1	0	1	0	0	0	0	0	0	0	0	0
2	121149_86	-0.175478	0.430327	0.609539	-0.0479961	0.406671	eastness	0.609539	-	0	0	0	0	0	0	0	0	0	1	1	1	0	1	0	0	0	0	0	0	0	0	0	0	0	0	0	0	0	0	0	0	0	0	0	0	0	0	0	0
2	115341_120	-0.162887	0.429446	0.578629	0.00466113	0.408434	eastness	0.578629	-	0	0	0	0	0	0	0	0	0	0	0	1	0	1	0	0	0	0	0	0	0	0	0	0	0	0	0	0	0	0	0	0	0	0	0	0	0	0	0	0
2	61580_156	-0.162887	0.429446	0.578629	0.00466113	0.408434	eastness	0.578629	-	0	0	0	0	0	0	0	0	0	0	0	0	1	1	0	0	0	0	0	0	0	0	0	0	0	0	0	0	0	0	0	0	0	0	0	0	0	0	0	0
2	62680_57	-0.162887	0.429446	0.578629	0.00466113	0.408434	eastness	0.578629	-	0	0	0	0	0	0	0	0	0	0	1	1	0	0	0	0	0	0	0	0	0	0	0	0	0	0	0	0	0	0	0	0	0	0	0	0	0	0	0	0
2	88479_27	-0.162887	0.429446	0.578629	0.00466113	0.408434	eastness	0.578629	-	0	0	0	0	0	0	0	0	0	0	1	0	0	1	0	0	0	0	0	0	0	0	0	0	0	0	0	0	0	0	0	0	0	0	0	0	0	0	0	0
2	89669_29	-0.162887	0.429446	0.578629	0.00466113	0.408434	eastness	0.578629	-	0	0	0	0	0	0	0	0	0	0	1	0	0	1	0	0	0	0	0	0	0	0	0	0	0	0	0	0	0	0	0	0	0	0	0	0	0	0	0	0
2	91704_64	-0.162887	0.429446	0.578629	0.00466113	0.408434	eastness	0.578629	-	0	0	0	0	0	0	0	0	0	0	0	1	0	1	0	0	0	0	0	0	0	0	0	0	0	0	0	0	0	0	0	0	0	0	0	0	0	0	0	0
3	88234_65	0.16803	0.418633	-0.314501	-0.000398959	0.644813	prec_roy	0.644813	-	0	0	0	0	0	2	2	1	0	2	2	0	2	2	1	0	0	0	0	0	0	0	0	0	1	0	1	0	1	1	1	0	0	0	0	0	0	0	0	0
2	111071_84	-0.169244	0.409262	0.593163	-0.0268902	0.359397	eastness	0.593163	-	0	0	0	0	0	0	0	0	0	0	2	1	0	0	0	0	0	0	0	0	0	0	0	0	0	0	0	0	0	0	0	0	0	0	0	0	0	0	0	0
2	110136_62	-0.177822	0.397422	0.496849	-0.229052	0.191101	eastness	0.496849	-	0	0	0	0	0	0	0	0	0	0	0	0	0	0	1	0	0	0	0	0	0	1	1	0	0	0	0	0	0	0	0	0	0	0	0	0	0	0	0	0
2	6563_117	-0.163628	0.417366	0.43562	-0.125188	0.0538639	eastness	0.43562	-	0	0	0	0	0	0	0	0	0	0	0	0	0	0	0	0	0	1	1	1	0	0	0	0	0	0	1	1	1	0	1	0	0	0	0	0	0	0	0	0
3	101353_107	0.141509	0.381334	0.221345	0.11897	0.681163	prec_roy	0.681163	-	0	1	0	0	0	1	1	2	1	0	1	2	2	2	1	0	0	0	0	0	0	0	0	0	1	0	0	0	0	1	0	0	0	1	0	1	0	2	0	0
3	101353_125	0.141509	0.381334	0.221345	0.11897	0.681163	prec_roy	0.681163	-	0	1	0	0	0	1	1	2	1	0	1	2	2	2	1	0	0	0	0	0	0	0	0	0	1	0	0	0	0	1	0	0	0	1	0	1	0	2	0	0
3	101353_152	0.141509	0.381334	0.221345	0.11897	0.681163	prec_roy	0.681163	-	0	1	0	0	0	1	1	2	1	0	1	2	2	2	1	0	0	0	0	0	0	0	0	0	1	0	0	0	0	1	0	0	0	1	0	1	0	2	0	0
3	101353_164	0.141509	0.381334	0.221345	0.11897	0.681163	prec_roy	0.681163	-	0	1	0	0	0	1	1	2	1	0	1	2	2	2	1	0	0	0	0	0	0	0	0	0	1	0	0	0	0	1	0	0	0	1	0	1	0	2	0	0
3	99488_125	0.153406	0.430192	-0.284099	-0.0263279	0.59717	prec_roy	0.59717	-	0	0	0	0	0	1	1	2	0	1	1	0	1	2	2	1	0	0	0	0	0	0	0	1	1	0	1	0	1	0	1	0	0	0	0	0	0	0	0	0
3	99488_59	0.141069	0.379885	-0.294761	-0.0440257	0.530733	prec_roy	0.530733	-	0	0	0	0	0	1	1	2	0	1	1	0	1	2	2	1	0	0	0	0	0	0	0	1	1	0	1	0	1	0	1	0	0	0	0	0	0	0	0	0
3	124410_189	0.14444	0.380868	-0.205322	0.130794	0.618937	prec_roy	0.618937	-	0	1	0	0	0	1	0	2	1	0	1	1	1	1	1	0	0	0	0	0	0	0	0	0	0	0	1	0	1	0	1	0	0	0	0	0	0	0	0	0
3	88688_11	0.15722	0.378287	0.245923	-0.061671	0.673232	prec_roy	0.673232	-	0	1	0	0	0	2	0	2	0	1	2	1	1	1	1	0	0	0	0	0	0	0	0	1	0	0	0	0	0	0	0	0	0	0	0	0	0	0	0	0
2	85577_100	-0.167474	0.159939	0.671392	-0.0502583	0.0996224	eastness	0.671392	-	1	1	2	0	0	2	2	2	1	1	2	2	2	1	0	0	1	0	0	1	1	1	0	1	2	2	1	1	1	1	1	0	0	0	0	0	0	0	0	0
1	114464_34	0.183303	0.424632	-0.318422	-0.405791	-0.233418	elevation	0.424632	-	0	0	0	0	0	0	0	0	0	1	1	0	0	0	0	1	2	2	2	1	0	2	2	1	1	2	2	2	2	2	2	0	0	0	0	0	0	0	0	0
3	4641_46	0.141726	0.373162	0.100518	0.181781	0.679386	prec_roy	0.679386	-	0	0	0	0	0	1	0	0	0	0	1	1	1	1	0	0	0	0	0	0	0	0	0	0	0	0	0	0	0	0	0	0	0	0	0	0	0	0	0	0
3	64808_87	0.141726	0.373162	0.100518	0.181781	0.679386	prec_roy	0.679386	-	0	0	0	0	0	0	0	0	1	0	1	1	1	0	1	0	0	0	0	0	0	0	0	0	0	0	0	0	0	0	0	0	0	0	0	0	0	0	0	0
3	7438_146	0.141726	0.373162	0.100518	0.181781	0.679386	prec_roy	0.679386	-	0	0	0	0	0	1	0	0	0	0	1	1	1	1	0	0	0	0	0	0	0	0	0	0	0	0	0	0	0	0	0	0	0	0	0	0	0	0	0	0
3	7947_40	0.141726	0.373162	0.100518	0.181781	0.679386	prec_roy	0.679386	-	0	0	0	0	0	0	1	0	0	0	0	1	1	1	1	0	0	0	0	0	0	0	0	0	0	0	0	0	0	0	0	0	0	0	0	0	0	0	0	0
3	118454_85	0.146212	0.367591	-0.371457	-0.0804717	0.516981	prec_roy	0.516981	-	0	0	0	0	0	2	0	1	1	2	1	0	1	2	1	0	1	0	0	0	0	0	0	0	1	0	1	0	1	1	1	0	0	0	0	0	0	0	0	0
2	114701_38	-0.164739	0.36758	0.693878	0.144075	0.392815	eastness	0.693878	-	1	1	0	0	0	0	0	0	0	0	1	1	1	0	1	0	0	0	0	0	0	0	0	0	0	0	0	0	0	0	0	0	0	0	0	0	1	1	0	0
2	61947_43	-0.167339	0.366194	0.578107	-0.0596229	0.287708	eastness	0.578107	-	0	0	0	0	0	0	0	1	0	0	1	2	0	1	1	0	0	0	0	0	0	0	0	0	0	0	0	0	0	0	0	0	0	0	0	0	0	0	0	0
3	108332_91	0.132438	0.370433	0.11651	0.193626	0.654833	prec_roy	0.654833	-	0	0	0	0	0	0	0	1	0	0	1	2	0	1	1	0	0	0	0	0	0	0	0	0	0	0	0	0	0	0	0	0	0	0	0	0	0	0	0	0
3	12977_149	0.132438	0.370433	0.11651	0.193626	0.654833	prec_roy	0.654833	-	0	0	0	0	0	0	0	1	0	0	1	2	0	1	1	0	0	0	0	0	0	0	0	0	0	0	0	0	0	0	0	0	0	0	0	0	0	0	0	0
3	78264_25	0.132438	0.370433	0.11651	0.193626	0.654833	prec_roy	0.654833	-	0	0	0	0	0	0	0	1	0	0	1	2	0	1	1	0	0	0	0	0	0	0	0	0	0	0	0	0	0	0	0	0	0	0	0	0	0	0	0	0
2	111187_18	-0.167339	0.366194	0.578107	-0.0596229	0.287708	eastness	0.578107	-	0	0	0	0	0	0	0	0	0	0	0	0	1	0	0	0	0	0	0	0	0	0	0	0	0	0	0	0	0	0	0	0	0	0	0	0	0	0	0	0
2	113332_103	-0.167339	0.366194	0.578107	-0.0596229	0.287708	eastness	0.578107	-	0	0	0	0	0	0	0	0	0	0	0	0	0	0	1	0	0	0	0	0	0	0	0	0	0	0	0	0	0	0	0	0	0	0	0	0	0	0	0	0
2	113332_104	-0.167339	0.366194	0.578107	-0.0596229	0.287708	eastness	0.578107	-	0	0	0	0	0	0	0	0	0	0	0	0	0	0	1	0	0	0	0	0	0	0	0	0	0	0	0	0	0	0	0	0	0	0	0	0	0	0	0	0
2	121583_44	-0.167339	0.366194	0.578107	-0.0596229	0.287708	eastness	0.578107	-	0	0	0	0	0	0	0	0	0	0	0	0	0	0	1	0	0	0	0	0	0	0	0	0	0	0	0	0	0	0	0	0	0	0	0	0	0	0	0	0
2	31039_168	-0.167339	0.366194	0.578107	-0.0596229	0.287708	eastness	0.578107	-	0	0	0	0	0	0	0	0	0	0	1	0	0	0	0	0	0	0	0	0	0	0	0	0	0	0	0	0	0	0	0	0	0	0	0	0	0	0	0	0
2	31657_87	-0.167339	0.366194	0.578107	-0.0596229	0.287708	eastness	0.578107	-	0	0	0	0	0	0	0	0	0	0	0	0	0	0	1	0	0	0	0	0	0	0	0	0	0	0	0	0	0	0	0	0	0	0	0	0	0	0	0	0
2	36076_111	-0.167339	0.366194	0.578107	-0.0596229	0.287708	eastness	0.578107	-	0	0	0	0	0	0	0	0	0	0	1	0	0	0	0	0	0	0	0	0	0	0	0	0	0	0	0	0	0	0	0	0	0	0	0	0	0	0	0	0
2	37757_35	-0.167339	0.366194	0.578107	-0.0596229	0.287708	eastness	0.578107	-	0	0	0	0	0	0	0	0	0	0	1	0	0	0	0	0	0	0	0	0	0	0	0	0	0	0	0	0	0	0	0	0	0	0	0	0	0	0	0	0
2	69958_148	-0.167339	0.366194	0.578107	-0.0596229	0.287708	eastness	0.578107	-	0	0	0	0	0	0	0	0	0	0	0	1	0	0	0	0	0	0	0	0	0	0	0	0	0	0	0	0	0	0	0	0	0	0	0	0	0	0	0	0
2	75089_80	-0.167339	0.366194	0.578107	-0.0596229	0.287708	eastness	0.578107	-	0	0	0	0	0	0	0	0	0	0	1	0	0	0	0	0	0	0	0	0	0	0	0	0	0	0	0	0	0	0	0	0	0	0	0	0	0	0	0	0
3	61947_189	0.132438	0.370433	0.11651	0.193626	0.654833	prec_roy	0.654833	-	0	0	0	0	0	0	0	0	0	0	0	0	1	0	0	0	0	0	0	0	0	0	0	0	0	0	0	0	0	0	0	0	0	0	0	0	0	0	0	0
2	101265_27	-0.164304	0.358145	0.537702	-0.145304	0.333125	eastness	0.537702	-	0	0	0	0	0	0	0	0	0	1	1	0	0	0	0	0	0	0	0	0	0	0	0	0	0	0	0	0	0	0	0	0	0	0	0	0	0	0	0	0
2	94475_108	-0.165553	0.358145	0.588939	-0.0206335	0.264845	eastness	0.588939	-	0	0	0	0	0	0	0	0	0	0	0	0	0	1	0	0	0	0	0	0	0	0	0	0	0	0	0	0	0	0	0	0	0	0	0	0	0	0	0	0
2	112486_31	-0.176188	0.342863	0.599376	-0.0994474	0.227832	eastness	0.599376	-	0	0	0	0	0	0	0	0	0	0	1	0	0	0	0	0	0	0	0	0	0	0	0	0	0	0	0	0	0	0	0	0	0	0	0	0	0	0	0	0
2	112486_96	-0.176188	0.342863	0.599376	-0.0994474	0.227832	eastness	0.599376	-	0	0	0	0	0	0	0	0	0	0	1	0	0	0	0	0	0	0	0	0	0	0	0	0	0	0	0	0	0	0	0	0	0	0	0	0	0	0	0	0
2	6628_92	-0.176188	0.342863	0.599376	-0.0994474	0.227832	eastness	0.599376	-	0	0	0	0	0	0	0	0	0	0	1	0	0	0	0	0	0	0	0	0	0	0	0	0	0	0	0	0	0	0	0	0	0	0	0	0	0	0	0	0
2	102447_72	-0.162604	0.340324	0.558371	-0.0712566	0.252292	eastness	0.558371	-	0	0	0	0	0	0	0	0	0	0	0	0	1	0	0	0	0	0	0	0	0	0	0	0	0	0	0	0	0	0	0	0	0	0	0	0	0	0	0	0
2	73740_71	0.198112	-0.334839	-0.662915	0.155359	-0.167034	eastness	0.662915	-	1	1	1	1	1	1	1	1	1	1	1	1	1	1	1	1	1	1	1	1	1	1	1	1	1	1	1	1	1	1	1	1	1	1	1	1	1	1	1	1
2	100290_58	-0.198112	0.334839	0.662915	-0.155359	0.167034	eastness	0.662915	SU	0	0	0	0	0	0	0	0	0	0	0	0	0	0	0	0	0	0	0	0	0	0	0	0	0	0	0	0	0	0	0	0	0	0	0	0	0	0	0	0
2	100372_125	-0.198112	0.334839	0.662915	-0.155359	0.167034	eastness	0.662915	SU	0	0	0	0	0	0	0	0	0	0	0	0	0	0	0	0	0	0	0	0	0	0	0	0	0	0	0	0	0	0	0	0	0	0	0	0	0	0	0	0
2	100372_39	-0.198112	0.334839	0.662915	-0.155359	0.167034	eastness	0.662915	SU	0	0	0	0	0	0	0	0	0	0	0	0	0	0	0	0	0	0	0	0	0	0	0	0	0	0	0	0	0	0	0	0	0	0	0	0	0	0	0	0
2	100372_58	-0.198112	0.334839	0.662915	-0.155359	0.167034	eastness	0.662915	SU	0	0	0	0	0	0	0	0	0	0	0	0	0	0	0	0	0	0	0	0	0	0	0	0	0	0	0	0	0	0	0	0	0	0	0	0	0	0	0	0
2	10081_67	-0.198112	0.334839	0.662915	-0.155359	0.167034	eastness	0.662915	SU	0	0	0	0	0	0	0	0	0	0	0	0	0	0	0	0	0	0	0	0	0	0	0	0	0	0	0	0	0	0	0	0	0	0	0	0	0	0	0	0
2	102326_76	-0.198112	0.334839	0.662915	-0.155359	0.167034	eastness	0.662915	SU	0	0	0	0	0	0	0	0	0	0	0	0	0	0	0	0	0	0	0	0	0	0	0	0	0	0	0	0	0	0	0	0	0	0	0	0	0	0	0	0
2	102326_86	-0.198112	0.334839	0.662915	-0.155359	0.167034	eastness	0.662915	SU	0	0	0	0	0	0	0	0	0	0	0	0	0	0	0	0	0	0	0	0	0	0	0	0	0	0	0	0	0	0	0	0	0	0	0	0	0	0	0	0
2	106143_68	-0.198112	0.334839	0.662915	-0.155359	0.167034	eastness	0.662915	SU	0	0	0	0	0	0	0	0	0	0	0	0	0	0	0	0	0	0	0	0	0	0	0	0	0	0	0	0	0	0	0	0	0	0	0	0	0	0	0	0
2	109414_76	-0.198112	0.334839	0.662915	-0.155359	0.167034	eastness	0.662915	SU	0	0	0	0	0	0	0	0	0	0	0	0	0	0	0	0	0	0	0	0	0	0	0	0	0	0	0	0	0	0	0	0	0	0	0	0	0	0	0	0
2	112896_27	-0.198112	0.334839	0.662915	-0.155359	0.167034	eastness	0.662915	SU	0	0	0	0	0	0	0	0	0	0	0	0	0	0	0	0	0	0	0	0	0	0	0	0	0	0	0	0	0	0	0	0	0	0	0	0	0	0	0	0
2	113821_179	-0.198112	0.334839	0.662915	-0.155359	0.167034	eastness	0.662915	SU	0	0	0	0	0	0	0	0	0	0	0	0	0	0	0	0	0	0	0	0	0	0	0	0	0	0	0	0	0	0	0	0	0	0	0	0	0	0	0	0
2	115615_3	-0.198112	0.334839	0.662915	-0.155359	0.167034	eastness	0.662915	SU	0	0	0	0	0	0	0	0	0	0	0	0	0	0	0	0	0	0	0	0	0	0	0	0	0	0	0	0	0	0	0	0	0	0	0	0	0	0	0	0
2	115845_180	-0.198112	0.334839	0.662915	-0.155359	0.167034	eastness	0.662915	SU	0	0	0	0	0	0	0	0	0	0	0	0	0	0	0	0	0	0	0	0	0	0	0	0	0	0	0	0	0	0	0	0	0	0	0	0	0	0	0	0
2	116213_22	-0.198112	0.334839	0.662915	-0.155359	0.167034	eastness	0.662915	SU	0	0	0	0	0	0	0	0	0	0	0	0	0	0	0	0	0	0	0	0	0	0	0	0	0	0	0	0	0	0	0	0	0	0	0	0	0	0	0	0
2	119748_88	-0.198112	0.334839	0.662915	-0.155359	0.167034	eastness	0.662915	SU	0	0	0	0	0	0	0	0	0	0	0	0	0	0	0	0	0	0	0	0	0	0	0	0	0	0	0	0	0	0	0	0	0	0	0	0	0	0	0	0
2	121413_27	-0.198112	0.334839	0.662915	-0.155359	0.167034	eastness	0.662915	SU	0	0	0	0	0	0	0	0	0	0	0	0	0	0	0	0	0	0	0	0	0	0	0	0	0	0	0	0	0	0	0	0	0	0	0	0	0	0	0	0
2	121629_34	-0.198112	0.334839	0.662915	-0.155359	0.167034	eastness	0.662915	SU	0	0	0	0	0	0	0	0	0	0	0	0	0	0	0	0	0	0	0	0	0	0	0	0	0	0	0	0	0	0	0	0	0	0	0	0	0	0	0	0
2	122638_75	-0.198112	0.334839	0.662915	-0.155359	0.167034	eastness	0.662915	SU	0	0	0	0	0	0	0	0	0	0	0	0	0	0	0	0	0	0	0	0	0	0	0	0	0	0	0	0	0	0	0	0	0	0	0	0	0	0	0	0
2	125317_58	-0.198112	0.334839	0.662915	-0.155359	0.167034	eastness	0.662915	SU	0	0	0	0	0	0	0	0	0	0	0	0	0	0	0	0	0	0	0	0	0	0	0	0	0	0	0	0	0	0	0	0	0	0	0	0	0	0	0	0
2	126771_43	-0.198112	0.334839	0.662915	-0.155359	0.167034	eastness	0.662915	SU	0	0	0	0	0	0	0	0	0	0	0	0	0	0	0	0	0	0	0	0	0	0	0	0	0	0	0	0	0	0	0	0	0	0	0	0	0	0	0	0
2	127520_87	-0.198112	0.334839	0.662915	-0.155359	0.167034	eastness	0.662915	SU	0	0	0	0	0	0	0	0	0	0	0	0	0	0	0	0	0	0	0	0	0	0	0	0	0	0	0	0	0	0	0	0	0	0	0	0	0	0	0	0
2	2401_90	-0.198112	0.334839	0.662915	-0.155359	0.167034	eastness	0.662915	SU	0	0	0	0	0	0	0	0	0	0	0	0	0	0	0	0	0	0	0	0	0	0	0	0	0	0	0	0	0	0	0	0	0	0	0	0	0	0	0	0
2	4289_111	-0.198112	0.334839	0.662915	-0.155359	0.167034	eastness	0.662915	SU	0	0	0	0	0	0	0	0	0	0	0	0	0	0	0	0	0	0	0	0	0	0	0	0	0	0	0	0	0	0	0	0	0	0	0	0	0	0	0	0
2	48144_133	-0.198112	0.334839	0.662915	-0.155359	0.167034	eastness	0.662915	SU	0	0	0	0	0	0	0	0	0	0	0	0	0	0	0	0	0	0	0	0	0	0	0	0	0	0	0	0	0	0	0	0	0	0	0	0	0	0	0	0
2	52484_24	-0.198112	0.334839	0.662915	-0.155359	0.167034	eastness	0.662915	SU	0	0	0	0	0	0	0	0	0	0	0	0	0	0	0	0	0	0	0	0	0	0	0	0	0	0	0	0	0	0	0	0	0	0	0	0	0	0	0	0
2	56902_109	-0.198112	0.334839	0.662915	-0.155359	0.167034	eastness	0.662915	SU	0	0	0	0	0	0	0	0	0	0	0	0	0	0	0	0	0	0	0	0	0	0	0	0	0	0	0	0	0	0	0	0	0	0	0	0	0	0	0	0
2	57889_54	-0.198112	0.334839	0.662915	-0.155359	0.167034	eastness	0.662915	SU	0	0	0	0	0	0	0	0	0	0	0	0	0	0	0	0	0	0	0	0	0	0	0	0	0	0	0	0	0	0	0	0	0	0	0	0	0	0	0	0
2	59413_35	-0.198112	0.334839	0.662915	-0.155359	0.167034	eastness	0.662915	SU	0	0	0	0	0	0	0	0	0	0	0	0	0	0	0	0	0	0	0	0	0	0	0	0	0	0	0	0	0	0	0	0	0	0	0	0	0	0	0	0
2	5994_93	-0.198112	0.334839	0.662915	-0.155359	0.167034	eastness	0.662915	SU	0	0	0	0	0	0	0	0	0	0	0	0	0	0	0	0	0	0	0	0	0	0	0	0	0	0	0	0	0	0	0	0	0	0	0	0	0	0	0	0
2	64978_22	-0.198112	0.334839	0.662915	-0.155359	0.167034	eastness	0.662915	SU	0	0	0	0	0	0	0	0	0	0	0	0	0	0	0	0	0	0	0	0	0	0	0	0	0	0	0	0	0	0	0	0	0	0	0	0	0	0	0	0
2	67857_22	-0.198112	0.334839	0.662915	-0.155359	0.167034	eastness	0.662915	SU	0	0	0	0	0	0	0	0	0	0	0	0	0	0	0	0	0	0	0	0	0	0	0	0	0	0	0	0	0	0	0	0	0	0	0	0	0	0	0	0
2	69761_108	-0.198112	0.334839	0.662915	-0.155359	0.167034	eastness	0.662915	SU	0	0	0	0	0	0	0	0	0	0	0	0	0	0	0	0	0	0	0	0	0	0	0	0	0	0	0	0	0	0	0	0	0	0	0	0	0	0	0	0
2	79752_48	-0.198112	0.334839	0.662915	-0.155359	0.167034	eastness	0.662915	SU	0	0	0	0	0	0	0	0	0	0	0	0	0	0	0	0	0	0	0	0	0	0	0	0	0	0	0	0	0	0	0	0	0	0	0	0	0	0	0	0
2	83566_155	-0.198112	0.334839	0.662915	-0.155359	0.167034	eastness	0.662915	SU	0	0	0	0	0	0	0	0	0	0	0	0	0	0	0	0	0	0	0	0	0	0	0	0	0	0	0	0	0	0	0	0	0	0	0	0	0	0	0	0
2	83566_87	-0.198112	0.334839	0.662915	-0.155359	0.167034	eastness	0.662915	SU	0	0	0	0	0	0	0	0	0	0	0	0	0	0	0	0	0	0	0	0	0	0	0	0	0	0	0	0	0	0	0	0	0	0	0	0	0	0	0	0
2	84414_133	-0.198112	0.334839	0.662915	-0.155359	0.167034	eastness	0.662915	SU	0	0	0	0	0	0	0	0	0	0	0	0	0	0	0	0	0	0	0	0	0	0	0	0	0	0	0	0	0	0	0	0	0	0	0	0	0	0	0	0
2	85325_120	-0.198112	0.334839	0.662915	-0.155359	0.167034	eastness	0.662915	SU	0	0	0	0	0	0	0	0	0	0	0	0	0	0	0	0	0	0	0	0	0	0	0	0	0	0	0	0	0	0	0	0	0	0	0	0	0	0	0	0
2	85934_154	-0.198112	0.334839	0.662915	-0.155359	0.167034	eastness	0.662915	SU	0	0	0	0	0	0	0	0	0	0	0	0	0	0	0	0	0	0	0	0	0	0	0	0	0	0	0	0	0	0	0	0	0	0	0	0	0	0	0	0
2	85934_158	-0.198112	0.334839	0.662915	-0.155359	0.167034	eastness	0.662915	SU	0	0	0	0	0	0	0	0	0	0	0	0	0	0	0	0	0	0	0	0	0	0	0	0	0	0	0	0	0	0	0	0	0	0	0	0	0	0	0	0
2	85934_63	-0.198112	0.334839	0.662915	-0.155359	0.167034	eastness	0.662915	SU	0	0	0	0	0	0	0	0	0	0	0	0	0	0	0	0	0	0	0	0	0	0	0	0	0	0	0	0	0	0	0	0	0	0	0	0	0	0	0	0
2	85934_64	-0.198112	0.334839	0.662915	-0.155359	0.167034	eastness	0.662915	SU	0	0	0	0	0	0	0	0	0	0	0	0	0	0	0	0	0	0	0	0	0	0	0	0	0	0	0	0	0	0	0	0	0	0	0	0	0	0	0	0
2	87986_69	-0.198112	0.334839	0.662915	-0.155359	0.167034	eastness	0.662915	SU	0	0	0	0	0	0	0	0	0	0	0	0	0	0	0	0	0	0	0	0	0	0	0	0	0	0	0	0	0	0	0	0	0	0	0	0	0	0	0	0
2	90330_16	-0.198112	0.334839	0.662915	-0.155359	0.167034	eastness	0.662915	SU	0	0	0	0	0	0	0	0	0	0	0	0	0	0	0	0	0	0	0	0	0	0	0	0	0	0	0	0	0	0	0	0	0	0	0	0	0	0	0	0
2	90457_14	-0.198112	0.334839	0.662915	-0.155359	0.167034	eastness	0.662915	SU	0	0	0	0	0	0	0	0	0	0	0	0	0	0	0	0	0	0	0	0	0	0	0	0	0	0	0	0	0	0	0	0	0	0	0	0	0	0	0	0
2	90585_59	-0.198112	0.334839	0.662915	-0.155359	0.167034	eastness	0.662915	SU	0	0	0	0	0	0	0	0	0	0	0	0	0	0	0	0	0	0	0	0	0	0	0	0	0	0	0	0	0	0	0	0	0	0	0	0	0	0	0	0
2	9175_23	-0.198112	0.334839	0.662915	-0.155359	0.167034	eastness	0.662915	SU	0	0	0	0	0	0	0	0	0	0	0	0	0	0	0	0	0	0	0	0	0	0	0	0	0	0	0	0	0	0	0	0	0	0	0	0	0	0	0	0
2	9175_54	-0.198112	0.334839	0.662915	-0.155359	0.167034	eastness	0.662915	SU	0	0	0	0	0	0	0	0	0	0	0	0	0	0	0	0	0	0	0	0	0	0	0	0	0	0	0	0	0	0	0	0	0	0	0	0	0	0	0	0
2	92073_96	-0.198112	0.334839	0.662915	-0.155359	0.167034	eastness	0.662915	SU	0	0	0	0	0	0	0	0	0	0	0	0	0	0	0	0	0	0	0	0	0	0	0	0	0	0	0	0	0	0	0	0	0	0	0	0	0	0	0	0
2	92243_63	-0.198112	0.334839	0.662915	-0.155359	0.167034	eastness	0.662915	SU	0	0	0	0	0	0	0	0	0	0	0	0	0	0	0	0	0	0	0	0	0	0	0	0	0	0	0	0	0	0	0	0	0	0	0	0	0	0	0	0
2	94986_81	-0.198112	0.334839	0.662915	-0.155359	0.167034	eastness	0.662915	SU	0	0	0	0	0	0	0	0	0	0	0	0	0	0	0	0	0	0	0	0	0	0	0	0	0	0	0	0	0	0	0	0	0	0	0	0	0	0	0	0
2	96031_130	-0.198112	0.334839	0.662915	-0.155359	0.167034	eastness	0.662915	SU	0	0	0	0	0	0	0	0	0	0	0	0	0	0	0	0	0	0	0	0	0	0	0	0	0	0	0	0	0	0	0	0	0	0	0	0	0	0	0	0
2	98975_150	-0.198112	0.334839	0.662915	-0.155359	0.167034	eastness	0.662915	SU	0	0	0	0	0	0	0	0	0	0	0	0	0	0	0	0	0	0	0	0	0	0	0	0	0	0	0	0	0	0	0	0	0	0	0	0	0	0	0	0
2	172510_86	-0.198112	0.334839	0.662915	-0.155359	0.167034	eastness	0.662915	SU	0	0	0	0	0	0	0	0	0	0	0	0	0	0	0	0	0	NA	0	0	0	0	0	0	0	0	0	0	0	0	0	0	0	0	0	0	0	0	0	0
3	122010_10	0.162798	0.326379	0.00918587	0.0969833	0.686395	prec_roy	0.686395	-	0	0	0	0	0	1	0	1	0	0	1	0	1	1	1	0	0	0	0	0	0	0	0	0	0	0	0	0	0	0	0	0	0	0	0	0	0	0	0	0
3	114703_36	0.135166	0.321266	0.102941	0.00679339	0.578946	prec_roy	0.578946	-	0	0	0	0	0	0	2	2	0	1	1	2	1	2	1	0	1	0	0	0	0	0	0	1	0	0	0	0	0	0	0	0	0	0	0	0	0	0	2	2
2	119434_81	-0.192828	0.325908	0.645234	-0.151216	0.162579	eastness	0.645234	SU	0	0	0	0	0	0	0	0	0	0	0	0	0	0	0	0	0	0	0	0	0	0	0	0	0	0	0	0	0	0	0	0	0	0	0	0	0	0	0	0
2	124067_43	-0.192828	0.325908	0.645234	-0.151216	0.162579	eastness	0.645234	SU	0	0	0	0	0	0	0	0	0	0	0	0	0	0	0	0	0	0	0	0	0	0	0	0	0	0	0	0	0	0	0	0	0	0	0	0	0	0	0	0
2	55943_107	-0.192828	0.325908	0.645234	-0.151216	0.162579	eastness	0.645234	SU	0	0	0	0	0	0	0	0	0	0	0	0	0	0	0	0	0	0	0	0	0	0	0	0	0	0	0	0	0	0	0	0	0	0	0	0	0	0	0	0
2	63421_161	-0.192828	0.325908	0.645234	-0.151216	0.162579	eastness	0.645234	SU	0	0	0	0	0	0	0	0	0	0	0	0	0	0	0	0	0	0	0	0	0	0	0	0	0	0	0	0	0	0	0	0	0	0	0	0	0	0	0	0
2	80906_87	-0.192828	0.325908	0.645234	-0.151216	0.162579	eastness	0.645234	SU	0	0	0	0	0	0	0	0	0	0	0	0	0	0	0	0	0	0	0	0	0	0	0	0	0	0	0	0	0	0	0	0	0	0	0	0	0	0	0	0
2	6563_124	-0.187305	0.32001	0.637674	-0.120121	0.156858	eastness	0.637674	-	0	0	0	0	0	0	0	0	0	0	0	0	0	0	0	0	0	0	0	0	0	0	0	0	0	0	0	0	0	0	0	0	0	0	0	0	0	0	0	0
3	83026_114	0.136144	0.317033	0.0950786	0.209223	0.649756	prec_roy	0.649756	-	0	0	0	0	0	1	0	0	1	0	2	1	2	0	2	0	0	0	0	0	0	0	0	0	0	0	0	0	0	0	0	0	0	0	1	0	0	0	0	0
2	102468_75	-0.186782	0.315689	0.625003	-0.146474	0.157481	eastness	0.625003	SU	0	0	0	0	0	0	0	0	0	0	0	0	0	0	0	0	0	0	0	0	0	0	0	0	0	0	0	0	0	0	0	0	0	0	0	0	0	0	0	0
2	121289_28	-0.186782	0.315689	0.625003	-0.146474	0.157481	eastness	0.625003	SU	0	0	0	0	0	0	0	0	0	0	0	0	0	0	0	0	0	0	0	0	0	0	0	0	0	0	0	0	0	0	0	0	0	0	0	0	0	0	0	0
2	56902_110	-0.186782	0.315689	0.625003	-0.146474	0.157481	eastness	0.625003	SU	0	0	0	0	0	0	0	0	0	0	0	0	0	0	0	0	0	0	0	0	0	0	0	0	0	0	0	0	0	0	0	0	0	0	0	0	0	0	0	0
2	62838_119	-0.186782	0.315689	0.625003	-0.146474	0.157481	eastness	0.625003	SU	0	0	0	0	0	0	0	0	0	0	0	0	0	0	0	0	0	0	0	0	0	0	0	0	0	0	0	0	0	0	0	0	0	0	0	0	0	0	0	0
2	67857_46	-0.186782	0.315689	0.625003	-0.146474	0.157481	eastness	0.625003	SU	0	0	0	0	0	0	0	0	0	0	0	0	0	0	0	0	0	0	0	0	0	0	0	0	0	0	0	0	0	0	0	0	0	0	0	0	0	0	0	0
2	79373_118	-0.186782	0.315689	0.625003	-0.146474	0.157481	eastness	0.625003	SU	0	0	0	0	0	0	0	0	0	0	0	0	0	0	0	0	0	0	0	0	0	0	0	0	0	0	0	0	0	0	0	0	0	0	0	0	0	0	0	0
2	111267_65	-0.180753	0.309202	0.616595	-0.112915	0.151252	eastness	0.616595	-	0	0	0	0	0	0	0	0	0	0	0	0	0	0	0	0	0	0	0	0	0	0	0	0	0	0	0	0	0	0	0	0	0	0	0	0	0	0	0	0
2	6284_50	-0.180753	0.309202	0.616595	-0.112915	0.151252	eastness	0.616595	-	0	0	0	0	0	0	0	0	0	0	0	0	0	0	0	0	0	0	0	0	0	0	0	0	0	0	0	0	0	0	0	0	0	0	0	0	0	0	0	0
2	77829_39	-0.180753	0.309202	0.616595	-0.112915	0.151252	eastness	0.616595	-	0	0	0	0	0	0	0	0	0	0	0	0	0	0	0	0	0	0	0	0	0	0	0	0	0	0	0	0	0	0	0	0	0	0	0	0	0	0	0	0
2	77829_70	-0.180753	0.309202	0.616595	-0.112915	0.151252	eastness	0.616595	-	0	0	0	0	0	0	0	0	0	0	0	0	0	0	0	0	0	0	0	0	0	0	0	0	0	0	0	0	0	0	0	0	0	0	0	0	0	0	0	0
2	94422_38	-0.180753	0.309202	0.616595	-0.112915	0.151252	eastness	0.616595	-	0	0	0	0	0	0	0	0	0	0	0	0	0	0	0	0	0	0	0	0	0	0	0	0	0	0	0	0	0	0	0	0	0	0	0	0	0	0	0	0
3	53582_59	0.135042	0.32514	0.467094	-0.16825	0.583663	prec_roy	0.583663	-	0	1	0	1	1	1	2	1	0	2	1	1	1	2	2	0	0	1	1	0	1	0	0	0	1	0	0	0	0	0	0	0	0	0	0	0	0	0	0	0
1	84065_36	0.205071	0.344119	-0.457917	-0.557193	-0.253348	northness	0.557193	-	0	0	0	0	0	0	1	2	1	0	0	1	1	0	0	1	2	2	2	2	2	2	2	2	2	2	2	2	2	2	2	0	0	0	0	0	0	0	1	1
1	84065_90	0.205071	0.344119	-0.457917	-0.557193	-0.253348	northness	0.557193	-	0	0	0	0	0	0	1	2	1	0	0	1	1	0	0	1	2	2	2	2	2	2	2	2	2	2	2	2	2	2	2	0	0	0	0	0	0	0	1	1
2	125286_181	-0.172577	0.304028	0.629389	-0.0404305	0.19462	eastness	0.629389	-	0	0	0	0	0	0	0	0	0	0	0	0	1	0	0	0	0	0	0	0	0	0	0	0	0	0	0	0	0	0	0	0	0	0	0	1	0	0	0	0
2	82426_11	-0.172577	0.304028	0.629389	-0.0404305	0.19462	eastness	0.629389	-	0	0	0	0	0	0	0	0	0	0	0	0	1	0	0	0	0	0	0	0	0	0	0	0	0	0	0	0	0	0	0	0	0	0	0	1	0	0	0	0
2	59193_28	-0.167417	0.297727	0.628509	-0.0183979	0.225828	eastness	0.628509	-	0	0	0	0	0	0	0	0	0	0	0	0	1	0	0	0	0	0	0	0	0	0	0	0	0	0	0	0	0	0	0	0	0	0	0	1	0	0	0	0
2	68390_116	-0.167417	0.297727	0.628509	-0.0183979	0.225828	eastness	0.628509	-	0	0	0	0	0	0	0	0	0	0	0	0	1	0	0	0	0	0	0	0	0	0	0	0	0	0	0	0	0	0	0	0	0	0	0	1	0	0	0	0
2	101723_99	-0.175022	0.295814	0.585654	-0.137253	0.147567	eastness	0.585654	SU	0	0	0	0	0	0	0	0	0	0	0	0	0	0	0	0	0	0	0	0	0	0	0	0	0	0	0	0	0	0	0	0	0	0	0	0	0	0	0	0
2	108717_54	-0.175022	0.295814	0.585654	-0.137253	0.147567	eastness	0.585654	SU	0	0	0	0	0	0	0	0	0	0	0	0	0	0	0	0	0	0	0	0	0	0	0	0	0	0	0	0	0	0	0	0	0	0	0	0	0	0	0	0
2	109089_33	-0.175022	0.295814	0.585654	-0.137253	0.147567	eastness	0.585654	SU	0	0	0	0	0	0	0	0	0	0	0	0	0	0	0	0	0	0	0	0	0	0	0	0	0	0	0	0	0	0	0	0	0	0	0	0	0	0	0	0
2	116333_129	-0.175022	0.295814	0.585654	-0.137253	0.147567	eastness	0.585654	SU	0	0	0	0	0	0	0	0	0	0	0	0	0	0	0	0	0	0	0	0	0	0	0	0	0	0	0	0	0	0	0	0	0	0	0	0	0	0	0	0
2	124893_23	-0.175022	0.295814	0.585654	-0.137253	0.147567	eastness	0.585654	SU	0	0	0	0	0	0	0	0	0	0	0	0	0	0	0	0	0	0	0	0	0	0	0	0	0	0	0	0	0	0	0	0	0	0	0	0	0	0	0	0
2	126293_166	-0.175022	0.295814	0.585654	-0.137253	0.147567	eastness	0.585654	SU	0	0	0	0	0	0	0	0	0	0	0	0	0	0	0	0	0	0	0	0	0	0	0	0	0	0	0	0	0	0	0	0	0	0	0	0	0	0	0	0
2	126839_177	-0.175022	0.295814	0.585654	-0.137253	0.147567	eastness	0.585654	SU	0	0	0	0	0	0	0	0	0	0	0	0	0	0	0	0	0	0	0	0	0	0	0	0	0	0	0	0	0	0	0	0	0	0	0	0	0	0	0	0
2	25806_188	-0.175022	0.295814	0.585654	-0.137253	0.147567	eastness	0.585654	SU	0	0	0	0	0	0	0	0	0	0	0	0	0	0	0	0	0	0	0	0	0	0	0	0	0	0	0	0	0	0	0	0	0	0	0	0	0	0	0	0
2	45116_62	-0.175022	0.295814	0.585654	-0.137253	0.147567	eastness	0.585654	SU	0	0	0	0	0	0	0	0	0	0	0	0	0	0	0	0	0	0	0	0	0	0	0	0	0	0	0	0	0	0	0	0	0	0	0	0	0	0	0	0
2	61377_166	-0.175022	0.295814	0.585654	-0.137253	0.147567	eastness	0.585654	SU	0	0	0	0	0	0	0	0	0	0	0	0	0	0	0	0	0	0	0	0	0	0	0	0	0	0	0	0	0	0	0	0	0	0	0	0	0	0	0	0
2	72509_60	-0.175022	0.295814	0.585654	-0.137253	0.147567	eastness	0.585654	SU	0	0	0	0	0	0	0	0	0	0	0	0	0	0	0	0	0	0	0	0	0	0	0	0	0	0	0	0	0	0	0	0	0	0	0	0	0	0	0	0
2	82695_119	-0.175022	0.295814	0.585654	-0.137253	0.147567	eastness	0.585654	SU	0	0	0	0	0	0	0	0	0	0	0	0	0	0	0	0	0	0	0	0	0	0	0	0	0	0	0	0	0	0	0	0	0	0	0	0	0	0	0	0
2	82769_47	-0.175022	0.295814	0.585654	-0.137253	0.147567	eastness	0.585654	SU	0	0	0	0	0	0	0	0	0	0	0	0	0	0	0	0	0	0	0	0	0	0	0	0	0	0	0	0	0	0	0	0	0	0	0	0	0	0	0	0
2	87156_186	-0.175022	0.295814	0.585654	-0.137253	0.147567	eastness	0.585654	SU	0	0	0	0	0	0	0	0	0	0	0	0	0	0	0	0	0	0	0	0	0	0	0	0	0	0	0	0	0	0	0	0	0	0	0	0	0	0	0	0
2	95521_123	-0.175022	0.295814	0.585654	-0.137253	0.147567	eastness	0.585654	SU	0	0	0	0	0	0	0	0	0	0	0	0	0	0	0	0	0	0	0	0	0	0	0	0	0	0	0	0	0	0	0	0	0	0	0	0	0	0	0	0
2	102073_8	-0.169402	0.293598	0.589991	-0.0761325	0.140574	eastness	0.589991	-	0	0	0	0	0	0	0	0	0	0	0	0	0	0	0	0	0	0	0	0	0	0	0	0	0	0	0	0	0	0	0	0	0	0	0	0	1	0	0	0
2	124024_136	-0.167229	0.289865	0.602893	-0.0846066	0.239167	eastness	0.602893	-	0	0	0	1	0	0	0	0	1	0	1	0	0	0	0	0	0	0	0	0	0	0	0	0	0	0	0	0	0	0	0	0	0	0	0	0	0	0	0	0
2	89114_56	-0.167229	0.289865	0.602893	-0.0846066	0.239167	eastness	0.602893	-	0	0	0	1	0	0	0	0	1	0	1	0	0	0	0	0	0	0	0	0	0	0	0	0	0	0	0	0	0	0	0	0	0	0	0	0	0	0	0	0
2	100633_103	-0.166997	0.290949	0.529122	-0.214703	0.212726	eastness	0.529122	-	0	0	0	0	0	0	0	0	1	0	0	0	0	0	0	0	0	0	0	0	0	0	0	0	0	0	0	0	0	0	0	0	0	0	0	0	0	0	0	0
2	107417_30	-0.168329	0.290949	0.58375	-0.0817816	0.139926	eastness	0.58375	-	0	0	0	0	0	0	0	0	0	0	0	0	0	0	0	0	0	0	0	0	0	0	0	0	0	0	0	0	0	0	0	0	0	0	0	0	1	0	0	0
2	115830_96	-0.166997	0.290949	0.529122	-0.214703	0.212726	eastness	0.529122	-	0	0	0	0	0	0	0	0	0	1	0	0	0	0	0	0	0	0	0	0	0	0	0	0	0	0	0	0	0	0	0	0	0	0	0	0	0	0	0	0
2	11834_24	-0.168329	0.290949	0.58375	-0.0817816	0.139926	eastness	0.58375	-	0	0	0	0	0	0	0	0	0	0	0	0	0	0	0	0	0	0	0	0	0	0	0	0	0	0	0	0	0	0	0	0	0	0	0	0	0	0	0	0
2	121196_58	-0.168329	0.290949	0.58375	-0.0817816	0.139926	eastness	0.58375	-	0	0	0	0	0	0	0	0	0	0	0	0	0	0	0	0	0	0	0	0	0	0	0	0	0	0	0	0	0	0	0	0	0	0	0	0	0	0	0	0
2	126164_167	-0.168329	0.290949	0.58375	-0.0817816	0.139926	eastness	0.58375	-	0	0	0	0	0	0	0	0	0	0	0	0	0	0	0	0	0	0	0	0	0	0	0	0	0	0	0	0	0	0	0	0	0	0	0	0	0	0	0	0
2	127177_74	-0.168329	0.290949	0.58375	-0.0817816	0.139926	eastness	0.58375	-	0	0	0	0	0	0	0	0	0	0	0	0	0	0	0	0	0	0	0	0	0	0	0	0	0	0	0	0	0	0	0	0	0	0	0	0	0	1	0	0
2	22959_140	-0.168329	0.290949	0.58375	-0.0817816	0.139926	eastness	0.58375	-	0	0	0	0	0	0	0	0	0	0	0	0	0	0	0	0	0	0	0	0	0	0	0	0	0	0	0	0	0	0	0	0	0	0	0	0	1	0	0	0
2	36248_27	-0.168329	0.290949	0.58375	-0.0817816	0.139926	eastness	0.58375	-	0	0	0	0	0	0	0	0	0	0	0	0	0	0	0	0	0	0	0	0	0	0	0	0	0	0	0	0	0	0	0	0	0	0	0	0	0	0	0	0
2	36248_36	-0.168329	0.290949	0.58375	-0.0817816	0.139926	eastness	0.58375	-	0	0	0	0	0	0	0	0	0	0	0	0	0	0	0	0	0	0	0	0	0	0	0	0	0	0	0	0	0	0	0	0	0	0	0	0	0	0	0	0
2	57668_42	-0.168329	0.290949	0.58375	-0.0817816	0.139926	eastness	0.58375	-	0	0	0	0	0	0	0	0	0	0	0	0	0	0	0	0	0	0	0	0	0	0	0	0	0	0	0	0	0	0	0	0	0	0	0	0	1	0	0	0
2	63430_40	-0.168329	0.290949	0.58375	-0.0817816	0.139926	eastness	0.58375	-	0	0	0	0	0	0	0	0	0	0	0	0	0	0	0	0	0	0	0	0	0	0	0	0	0	0	0	0	0	0	0	0	0	0	0	0	1	0	0	0
2	69156_90	-0.168329	0.290949	0.58375	-0.0817816	0.139926	eastness	0.58375	-	0	0	0	0	0	0	0	0	0	0	0	0	0	0	0	0	0	0	0	0	0	0	0	0	0	0	0	0	0	0	0	0	0	0	0	0	0	0	0	0
2	90216_47	-0.168329	0.290949	0.58375	-0.0817816	0.139926	eastness	0.58375	-	0	0	0	0	0	0	0	0	0	0	0	0	0	0	0	0	0	0	0	0	0	0	0	0	0	0	0	0	0	0	0	0	0	0	0	0	0	1	0	0
2	97774_77	-0.168329	0.290949	0.58375	-0.0817816	0.139926	eastness	0.58375	-	0	0	0	0	0	0	0	0	0	0	0	0	0	0	0	0	0	0	0	0	0	0	0	0	0	0	0	0	0	0	0	0	0	0	0	0	0	0	0	0
2	126759_21	-0.163174	0.293033	0.477208	-0.218267	0.0893122	eastness	0.477208	-	0	0	0	0	0	0	0	0	0	0	0	0	0	0	0	0	0	NA	0	0	0	0	0	0	1	0	0	0	0	0	0	0	0	0	0	0	0	0	0	0
2	100667_19	-0.169422	0.28635	0.566916	-0.132861	0.142845	eastness	0.566916	SU	0	0	0	0	0	0	0	0	0	0	0	0	0	0	0	0	0	0	0	0	0	0	0	0	0	0	0	0	0	0	0	0	0	0	0	0	0	0	0	0
3	27412_70	0.167063	0.276456	-0.0743257	-0.0680943	0.610441	prec_roy	0.610441	-	0	0	0	0	0	1	1	0	1	1	1	2	0	2	1	0	1	0	0	0	0	0	1	0	0	0	0	0	0	0	0	0	0	0	0	0	0	0	0	0
3	27412_71	0.167063	0.276456	-0.0743257	-0.0680943	0.610441	prec_roy	0.610441	-	0	0	0	0	0	1	1	0	1	1	1	2	0	2	1	0	1	0	0	0	0	0	1	0	0	0	0	0	0	0	0	0	0	0	0	0	0	0	0	0
2	109445_121	-0.162731	0.278812	0.556512	-0.0982391	0.136036	eastness	0.556512	-	0	0	0	0	0	0	0	0	0	0	0	0	0	0	0	0	0	0	0	0	0	0	0	0	0	0	0	0	0	0	0	0	0	0	0	0	0	0	0	0
2	114158_46	-0.162731	0.278812	0.556512	-0.0982391	0.136036	eastness	0.556512	-	0	0	0	0	0	0	0	0	0	0	0	0	0	0	0	0	0	0	0	0	0	0	0	0	0	0	0	0	0	0	0	0	0	0	0	0	0	1	0	0
2	123486_75	-0.162731	0.278812	0.556512	-0.0982391	0.136036	eastness	0.556512	-	0	0	0	0	0	0	0	0	0	0	0	0	0	0	0	0	0	0	0	0	0	0	0	0	0	0	0	0	0	0	0	0	0	0	0	0	0	0	0	0
2	57641_140	-0.162731	0.278812	0.556512	-0.0982391	0.136036	eastness	0.556512	-	0	0	0	0	0	0	0	0	0	0	0	0	0	0	0	0	0	0	0	0	0	0	0	0	0	0	0	0	0	0	0	0	0	0	0	0	0	0	0	0
2	90603_51	-0.161952	0.278812	0.524561	-0.175985	0.178616	eastness	0.524561	-	0	0	0	0	0	0	1	0	0	0	0	0	0	0	0	0	0	0	0	0	0	0	0	0	0	0	0	0	0	0	0	0	0	0	0	0	0	0	0	0
2	85426_55	-0.165237	0.279275	0.55291	-0.129579	0.139316	eastness	0.55291	SU	0	0	0	0	0	0	0	0	0	0	0	0	0	0	0	0	0	0	0	0	0	0	0	0	0	0	0	0	0	0	0	0	0	0	0	0	0	0	0	0
3	69665_113	0.138352	0.277369	0.00780649	0.0824199	0.583324	prec_roy	0.583324	-	0	0	0	0	0	1	0	1	0	0	0	2	1	1	0	0	0	0	0	0	0	0	0	0	0	0	0	0	0	0	0	0	0	0	0	0	0	0	0	0
2	116479_62	-0.164523	0.278069	0.550521	-0.129019	0.138714	eastness	0.550521	SU	0	0	0	0	0	0	0	0	0	0	0	0	0	0	0	0	0	0	0	0	0	0	0	0	0	0	0	0	0	0	0	0	0	0	0	0	0	0	0	0
1	76926_47	0.194396	0.298416	-0.552863	-0.368731	-0.328377	eastness	0.552863	-	0	0	0	0	0	0	0	1	0	0	0	0	0	0	0	1	1	1	1	1	1	1	2	2	1	1	2	1	2	2	2	0	0	0	0	0	0	0	0	0
3	120957_45	0.146534	0.27235	0.130076	-0.185428	0.536923	prec_roy	0.536923	-	0	0	0	0	0	2	0	1	1	1	0	0	1	2	0	0	0	0	0	0	0	0	0	0	0	0	0	0	0	0	0	0	0	0	0	0	0	0	0	0
3	97174_15	0.135057	0.26801	0.289561	0.0569469	0.610371	prec_roy	0.610371	-	0	0	0	1	1	1	1	0	1	1	1	1	2	1	1	1	0	0	0	0	0	0	0	0	0	0	0	0	0	0	0	0	0	0	0	0	0	2	0	0
2	85425_23	-0.187918	0.272221	0.669727	-0.117476	0.143111	eastness	0.669727	-	0	0	0	0	1	0	0	0	0	0	0	0	0	0	0	0	0	0	0	0	0	0	0	0	0	0	0	0	0	0	0	0	0	0	0	0	0	0	0	0
3	81448_125	0.131845	0.282306	-0.33816	-0.0100835	0.469976	prec_roy	0.469976	-	0	0	1	0	0	2	1	1	1	2	2	2	2	2	1	1	0	1	1	1	1	0	1	1	1	0	1	2	1	0	1	1	1	1	0	0	1	0	0	0
2	122804_126	-0.165463	0.25995	0.471161	-0.343955	0.18783	eastness	0.471161	-	0	0	0	0	2	1	1	1	0	0	1	1	0	1	0	1	0	0	0	1	1	1	1	0	1	1	0	0	0	0	0	0	0	0	0	0	0	0	1	1
2	68311_66	-0.165463	0.25995	0.471161	-0.343955	0.18783	eastness	0.471161	-	0	0	0	0	2	1	1	1	0	0	1	1	0	1	0	1	0	0	0	1	1	1	1	0	1	1	0	0	0	0	0	0	0	0	0	0	0	0	1	1
2	121243_82	-0.172397	0.259322	0.583066	-0.195192	0.206249	eastness	0.583066	-	1	0	0	0	0	0	1	0	0	1	0	0	0	0	0	0	0	0	0	0	0	0	0	0	0	0	0	0	0	0	0	0	0	0	0	0	0	0	0	0
3	114540_85	0.131625	0.257099	-0.0436075	0.196212	0.584511	prec_roy	0.584511	-	0	0	0	0	0	0	1	0	0	1	1	1	0	1	1	0	0	0	0	0	0	0	0	0	0	0	0	0	0	0	0	0	0	0	0	0	0	0	1	1
3	102031_167	0.135906	0.252139	-0.0222485	0.239958	0.615869	prec_roy	0.615869	-	0	0	1	0	0	1	2	1	0	1	2	2	2	1	2	0	1	0	0	0	0	0	0	0	0	0	0	0	0	1	0	0	0	0	1	0	0	1	2	2
3	122405_53	0.13359	0.283814	-0.330584	-0.101904	0.445624	prec_roy	0.445624	-	0	0	1	0	0	0	2	2	1	1	2	0	1	1	1	0	0	1	1	0	1	0	0	0	1	0	1	0	1	1	1	0	0	0	0	0	0	0	0	0
3	124251_119	0.149253	0.25471	-0.037839	0.0402388	0.58837	prec_roy	0.58837	-	0	0	0	0	0	0	1	1	0	0	1	1	0	1	0	0	0	0	0	0	0	0	0	0	0	0	0	0	0	0	0	0	0	0	0	0	0	0	0	0
3	66677_78	0.149253	0.25471	-0.037839	0.0402388	0.58837	prec_roy	0.58837	-	0	0	0	0	0	0	0	1	0	1	1	1	0	1	0	0	0	0	0	0	0	0	0	0	0	0	0	0	0	0	0	0	0	0	0	0	0	0	0	0
1	113928_65	0.184184	0.268404	-0.66439	-0.328489	-0.227583	eastness	0.66439	-	0	0	1	0	0	0	1	2	1	0	0	0	0	0	0	0	1	1	1	1	1	2	2	1	2	1	2	2	2	2	2	0	0	0	0	0	1	0	0	0
3	22514_105	0.155737	0.289056	0.145874	-0.173552	0.580049	prec_roy	0.580049	-	0	0	0	0	0	1	0	1	1	2	1	0	1	1	1	0	0	1	1	0	0	0	0	0	0	0	0	0	0	0	0	0	0	0	0	0	0	1	0	0
3	60553_86	0.155737	0.289056	0.145874	-0.173552	0.580049	prec_roy	0.580049	-	0	0	0	0	0	1	0	1	1	2	1	0	1	1	1	0	0	1	1	0	0	0	0	0	0	0	0	0	0	0	0	0	0	0	0	0	0	1	0	0
3	53736_4	0.157747	0.249522	-0.0604468	0.0210062	0.603758	prec_roy	0.603758	-	0	0	0	0	0	0	1	0	2	0	0	1	1	1	1	0	0	0	0	0	0	0	0	0	0	0	0	0	0	0	0	0	0	0	0	0	0	0	0	0
3	65457_119	0.131524	0.237151	-0.15843	-0.040761	0.474202	prec_roy	0.474202	-	0	1	1	1	0	1	1	2	2	0	2	2	1	2	1	1	1	0	0	0	2	0	0	1	0	0	1	0	1	1	1	0	0	0	0	0	0	0	0	0
3	76162_72	0.131524	0.237151	-0.15843	-0.040761	0.474202	prec_roy	0.474202	-	0	1	1	1	0	1	1	2	2	0	2	2	1	2	1	1	1	0	0	0	2	0	0	1	0	0	1	0	1	1	1	0	0	0	0	0	0	0	0	0
2	120519_120	-0.163893	0.241134	0.581189	-0.096845	0.111704	eastness	0.581189	-	0	0	0	0	0	0	0	0	0	0	0	0	0	0	0	0	0	0	0	0	0	0	0	0	0	0	0	0	0	0	0	0	0	1	0	0	0	0	0	0
2	32196_143	-0.163893	0.241134	0.581189	-0.096845	0.111704	eastness	0.581189	-	0	0	0	0	0	0	0	0	0	0	0	0	0	0	0	0	0	0	0	0	0	0	0	0	0	0	0	0	0	0	0	0	0	1	0	0	0	0	0	0
2	5087_26	-0.163893	0.241134	0.581189	-0.096845	0.111704	eastness	0.581189	-	0	0	0	0	0	0	0	0	0	0	0	0	0	0	0	0	0	0	0	0	0	0	0	0	0	0	0	0	0	0	0	0	0	1	0	0	0	0	0	0
3	42106_22	0.171966	0.229448	-0.106134	0.0574244	0.647995	prec_roy	0.647995	-	1	0	0	0	0	2	2	2	0	1	2	2	2	2	2	0	0	0	0	1	0	1	0	0	1	0	0	0	0	0	0	0	0	1	0	0	0	1	0	0
3	42106_39	0.171966	0.229448	-0.106134	0.0574244	0.647995	prec_roy	0.647995	-	1	0	0	0	0	2	2	2	0	1	2	2	2	2	2	0	0	0	0	1	0	1	0	0	1	0	0	0	0	0	0	0	0	1	0	0	0	1	0	0
3	99917_68	0.171966	0.229448	-0.106134	0.0574244	0.647995	prec_roy	0.647995	-	1	0	0	0	0	2	2	2	0	1	2	2	2	2	2	0	0	0	0	1	0	1	0	0	1	0	0	0	0	0	0	0	0	1	0	0	0	1	0	0
3	111110_125	0.160973	0.233841	-0.00393643	0.0773406	0.638484	prec_roy	0.638484	-	0	0	0	0	1	0	1	2	0	1	1	2	0	2	1	0	0	0	0	0	0	0	0	0	0	0	0	0	0	0	0	0	0	0	0	0	0	0	0	0
3	96273_113	0.146799	0.230318	-0.117243	-0.137872	0.495534	prec_roy	0.495534	-	0	0	0	0	0	1	2	0	0	1	2	1	1	1	1	1	0	0	0	0	1	1	0	0	1	0	0	0	0	0	0	0	0	0	0	0	0	0	0	0
3	99300_78	0.146799	0.230318	-0.117243	-0.137872	0.495534	prec_roy	0.495534	-	0	0	0	0	0	1	2	0	0	1	2	1	1	1	1	1	0	0	0	0	1	1	0	0	1	0	0	0	0	0	0	0	0	0	0	0	0	0	0	0
2	102615_34	-0.16778	0.233854	0.606851	-0.0876608	0.104757	eastness	0.606851	-	0	0	0	0	0	0	0	0	0	0	0	0	0	0	0	0	0	0	0	0	0	0	0	0	0	0	0	0	0	0	0	0	0	1	0	0	0	0	0	0
2	120702_64	-0.176288	0.233854	0.64768	-0.0960346	0.126986	eastness	0.64768	-	0	0	0	1	0	0	0	0	0	0	0	0	0	0	0	0	0	0	0	0	0	0	0	0	0	0	0	0	0	0	0	0	0	0	0	0	0	0	0	0
1	13721_54	0.186882	0.27335	-0.506947	-0.59236	-0.126048	northness	0.59236	-	0	0	0	0	0	0	2	1	1	2	0	0	1	1	0	2	1	2	2	1	1	2	2	1	2	2	2	1	2	1	2	0	0	0	0	0	0	0	0	0
2	111039_105	-0.166603	0.228829	0.583849	-0.116284	0.0790621	eastness	0.583849	-	1	0	0	0	0	0	0	0	0	0	1	0	0	0	0	0	0	0	0	2	0	0	0	0	0	0	0	0	0	1	0	0	0	0	1	0	0	0	0	0
3	116534_11	0.144324	0.228246	0.0681118	0.14152	0.616888	prec_roy	0.616888	-	0	1	0	0	0	0	0	1	0	1	1	1	1	1	0	0	0	0	0	0	0	0	0	0	0	0	0	0	0	0	0	0	0	0	0	0	0	0	0	0
3	42105_82	0.138033	0.228246	0.0208783	0.151207	0.591172	prec_roy	0.591172	-	0	0	0	0	0	0	0	1	1	0	1	1	1	1	0	0	0	0	0	0	0	0	0	0	0	0	0	0	0	0	0	0	0	0	1	0	0	0	0	0
2	114129_118	-0.170316	0.226533	0.62594	-0.0793981	0.0983266	eastness	0.62594	-	0	0	0	0	0	0	0	0	0	0	0	0	0	0	0	0	0	0	0	0	0	0	0	0	0	0	0	0	0	0	0	0	0	0	1	0	0	0	0	0
2	127348_7	-0.170316	0.226533	0.62594	-0.0793981	0.0983266	eastness	0.62594	-	0	0	0	0	0	0	0	0	0	0	0	0	0	0	0	0	0	0	0	0	0	0	0	0	0	0	0	0	0	0	0	0	0	0	1	0	0	0	0	0
2	16048_130	-0.18081	0.226533	0.6763	-0.0897267	0.125745	eastness	0.6763	-	0	1	0	0	0	0	0	0	0	0	0	0	0	0	0	0	0	0	0	0	0	0	0	0	0	0	0	0	0	0	0	0	0	0	0	0	0	0	0	0
2	22383_61	-0.18081	0.226533	0.6763	-0.0897267	0.125745	eastness	0.6763	-	0	1	0	0	0	0	0	0	0	0	0	0	0	0	0	0	0	0	0	0	0	0	0	0	0	0	0	0	0	0	0	0	0	0	0	0	0	0	0	0
2	26540_44	-0.18081	0.226533	0.6763	-0.0897267	0.125745	eastness	0.6763	-	0	1	0	0	0	0	0	0	0	0	0	0	0	0	0	0	0	0	0	0	0	0	0	0	0	0	0	0	0	0	0	0	0	0	0	0	0	0	0	0
2	40173_121	-0.170316	0.226533	0.62594	-0.0793981	0.0983266	eastness	0.62594	-	0	0	0	0	0	0	0	0	0	0	0	0	0	0	0	0	0	0	0	0	0	0	0	0	0	0	0	0	0	0	0	0	0	1	0	0	0	0	0	0
2	40173_150	-0.170316	0.226533	0.62594	-0.0793981	0.0983266	eastness	0.62594	-	0	0	0	0	0	0	0	0	0	0	0	0	0	0	0	0	0	0	0	0	0	0	0	0	0	0	0	0	0	0	0	0	0	1	0	0	0	0	0	0
2	40173_171	-0.170316	0.226533	0.62594	-0.0793981	0.0983266	eastness	0.62594	-	0	0	0	0	0	0	0	0	0	0	0	0	0	0	0	0	0	0	0	0	0	0	0	0	0	0	0	0	0	0	0	0	0	1	0	0	0	0	0	0
2	40173_75	-0.170316	0.226533	0.62594	-0.0793981	0.0983266	eastness	0.62594	-	0	0	0	0	0	0	0	0	0	0	0	0	0	0	0	0	0	0	0	0	0	0	0	0	0	0	0	0	0	0	0	0	0	1	0	0	0	0	0	0
2	52462_115	-0.170316	0.226533	0.62594	-0.0793981	0.0983266	eastness	0.62594	-	0	0	0	0	0	0	0	0	0	0	0	0	0	0	0	0	0	0	0	0	0	0	0	0	0	0	0	0	0	0	0	0	0	0	1	0	0	0	0	0
2	69697_148	-0.18081	0.226533	0.6763	-0.0897267	0.125745	eastness	0.6763	-	0	1	0	0	0	0	0	0	0	0	0	0	0	0	0	0	0	0	0	0	0	0	0	0	0	0	0	0	0	0	0	0	0	0	0	0	0	0	0	0
2	69697_39	-0.18081	0.226533	0.6763	-0.0897267	0.125745	eastness	0.6763	-	0	1	0	0	0	0	0	0	0	0	0	0	0	0	0	0	0	0	0	0	0	0	0	0	0	0	0	0	0	0	0	0	0	0	0	0	0	0	0	0
2	72152_12	-0.170316	0.226533	0.62594	-0.0793981	0.0983266	eastness	0.62594	-	0	0	0	0	0	0	0	0	0	0	0	0	0	0	0	0	0	0	0	0	0	0	0	0	0	0	0	0	0	0	0	0	0	0	1	0	0	0	0	0
2	72541_84	-0.170316	0.226533	0.62594	-0.0793981	0.0983266	eastness	0.62594	-	0	0	0	0	0	0	0	0	0	0	0	0	0	0	0	0	0	0	0	0	0	0	0	0	0	0	0	0	0	0	0	0	0	0	1	0	0	0	0	0
2	80864_76	-0.170316	0.226533	0.62594	-0.0793981	0.0983266	eastness	0.62594	-	0	0	0	0	0	0	0	0	0	0	0	0	0	0	0	0	0	0	0	0	0	0	0	0	0	0	0	0	0	0	0	0	0	0	1	0	0	0	0	0
2	90009_86	-0.170316	0.226533	0.62594	-0.0793981	0.0983266	eastness	0.62594	-	0	0	0	0	0	0	0	0	0	0	0	0	0	0	0	0	0	0	0	0	0	0	0	0	0	0	0	0	0	0	0	0	0	1	0	0	0	0	0	0
2	92282_30	-0.18081	0.226533	0.6763	-0.0897267	0.125745	eastness	0.6763	-	0	1	0	0	0	0	0	0	0	0	0	0	0	0	0	0	0	0	0	0	0	0	0	0	0	0	0	0	0	0	0	0	0	0	0	0	0	0	0	0
2	96201_10	-0.170316	0.226533	0.62594	-0.0793981	0.0983266	eastness	0.62594	-	0	0	0	0	0	0	0	0	0	0	0	0	0	0	0	0	0	0	0	0	0	0	0	0	0	0	0	0	0	0	0	0	0	0	1	0	0	0	0	0
3	75132_86	0.145295	0.222788	-0.301044	-0.128061	0.458679	prec_roy	0.458679	-	0	0	0	1	0	1	1	2	0	2	1	0	0	1	2	0	0	0	0	0	0	0	0	1	1	0	0	1	0	1	0	0	0	0	0	0	0	0	0	0
3	50712_86	0.140935	0.222929	-0.0540046	0.0187675	0.539412	prec_roy	0.539412	-	0	0	0	0	0	0	1	1	1	0	0	0	2	0	2	0	0	0	0	0	0	0	0	0	0	0	0	0	0	0	0	0	0	0	0	0	0	0	0	0
2	61284_109	-0.171646	0.220855	0.637634	-0.0734409	0.093597	eastness	0.637634	-	0	0	0	0	0	0	0	0	0	0	0	0	0	0	0	0	0	0	0	0	0	0	0	0	0	0	0	0	0	0	0	1	1	0	0	0	0	0	0	0
1	51848_47	0.187247	0.250339	-0.468432	-0.413315	-0.367835	eastness	0.468432	-	0	0	0	0	0	0	0	0	0	0	0	0	0	0	0	1	1	1	1	0	1	1	1	1	2	2	1	1	1	2	1	0	0	0	0	0	0	0	0	0
2	95764_57	-0.170316	0.226533	0.62594	-0.0793981	0.0983266	eastness	0.62594	-	0	0	0	0	0	0	0	0	0	0	0	0	0	0	0	0	0	NA	0	0	0	0	0	0	0	0	0	0	0	0	0	0	0	1	0	0	0	0	0	0
1	69793_198	0.194795	0.262617	-0.505817	-0.441997	-0.351745	eastness	0.505817	-	0	0	0	0	0	0	1	0	0	0	0	1	0	0	0	2	1	2	2	1	2	2	2	2	2	1	2	2	2	2	2	0	0	0	0	0	0	0	0	0
3	109803_131	0.169757	0.21687	-0.118725	-0.0338726	0.602251	prec_roy	0.602251	-	0	0	0	0	0	1	0	1	0	1	0	1	0	1	1	0	0	0	0	0	0	0	0	0	0	0	0	0	0	0	0	0	0	0	0	0	0	0	0	0
3	109803_31	0.169757	0.21687	-0.118725	-0.0338726	0.602251	prec_roy	0.602251	-	0	0	0	0	0	1	0	1	0	1	0	1	0	1	1	0	0	0	0	0	0	0	0	0	0	0	0	0	0	0	0	0	0	0	0	0	0	0	0	0
3	125280_46	0.144559	0.125535	-0.0990925	0.0284745	0.51225	prec_roy	0.51225	-	0	0	0	0	0	1	0	1	0	1	0	1	0	1	1	0	0	0	0	0	0	0	0	0	0	0	0	0	0	0	0	0	0	0	0	0	0	0	0	0
3	122638_83	0.136034	0.214238	-0.115663	-0.112213	0.46365	prec_roy	0.46365	-	0	0	0	1	0	1	0	2	1	0	2	2	0	0	1	0	0	0	0	0	0	1	1	0	1	0	0	0	0	0	0	0	0	0	0	0	0	0	0	0
1	1837_67	0.18447	0.248637	-0.574945	-0.528929	-0.142158	eastness	0.574945	-	0	0	1	0	1	1	1	0	2	2	0	1	1	1	1	1	2	2	2	2	2	2	2	2	2	2	2	2	2	2	2	0	0	0	0	0	0	0	0	0
2	121776_17	-0.16463	0.211762	0.534706	-0.195819	0.0343426	eastness	0.534706	-	0	0	0	0	0	0	0	0	0	0	0	0	0	0	0	0	1	0	0	0	0	0	0	1	0	0	0	0	0	0	0	0	0	1	0	0	0	0	0	0
2	22695_75	-0.165952	0.208416	0.696985	0.0213024	0.212957	eastness	0.696985	-	0	0	0	1	1	0	0	0	0	0	0	0	0	1	0	0	0	0	0	0	0	0	0	0	0	0	0	0	0	0	0	0	0	0	0	0	0	0	0	0
3	72406_28	0.135751	0.202127	0.137767	-0.0745988	0.516567	prec_roy	0.516567	-	0	0	0	0	1	0	1	1	1	2	0	0	1	1	1	0	0	0	0	0	0	0	0	0	0	0	0	0	0	0	0	0	0	0	0	0	0	1	0	0
3	72406_62	0.135751	0.202127	0.137767	-0.0745988	0.516567	prec_roy	0.516567	-	0	0	0	0	1	0	1	1	1	2	0	0	1	1	1	0	0	0	0	0	0	0	0	0	0	0	0	0	0	0	0	0	0	0	0	0	0	1	0	0
3	105427_3	0.131327	0.202871	-0.1316	0.0793624	0.508022	prec_roy	0.508022	-	0	0	0	0	0	1	1	0	1	1	1	2	0	2	1	0	1	0	0	0	0	0	1	0	0	0	0	0	0	0	0	0	0	0	0	0	2	1	0	0
1	113755_101	0.198262	0.242636	-0.605657	-0.535349	-0.22966	eastness	0.605657	-	0	1	0	0	0	0	1	2	1	1	0	0	1	0	1	2	2	2	2	1	1	2	2	2	2	2	2	2	2	2	2	0	0	0	0	0	0	0	0	0
2	69761_151	-0.1661	0.202452	0.533	-0.226345	0.0371566	eastness	0.533	-	0	0	0	0	0	0	0	0	0	0	0	0	0	0	0	0	0	0	0	0	1	0	0	0	0	0	0	0	0	0	0	0	0	0	0	0	0	0	0	0
3	124082_141	0.148727	0.221902	-0.0353021	-0.0719538	0.536416	prec_roy	0.536416	-	0	0	1	0	0	2	2	0	1	0	2	2	2	2	1	0	0	1	1	2	0	0	1	1	0	0	0	0	0	0	0	0	0	0	0	0	1	0	0	0
3	126532_122	0.137117	0.192575	0.282645	0.0598651	0.59025	prec_roy	0.59025	-	0	0	2	0	1	2	0	0	1	2	1	1	1	1	2	0	0	0	0	0	0	0	0	0	0	0	0	0	0	0	0	0	0	0	1	0	0	0	0	0
3	24718_4	0.135111	0.194685	-0.136074	-0.0979027	0.455054	prec_roy	0.455054	-	0	0	0	0	0	0	1	1	1	0	0	2	1	0	0	0	0	0	0	0	0	0	0	0	0	1	0	0	0	0	0	0	0	0	0	0	0	0	0	0
1	25412_96	0.193732	0.227989	-0.510586	-0.491866	-0.338647	eastness	0.510586	-	0	0	0	0	0	2	0	0	0	0	0	0	0	1	1	2	2	2	2	2	2	2	2	2	2	2	2	2	2	2	2	0	0	0	0	0	0	1	0	0
3	101464_9	0.132004	0.180701	0.202681	-0.0714858	0.50928	prec_roy	0.50928	-	1	0	1	1	1	1	2	1	1	2	1	0	1	0	2	0	0	0	0	0	0	0	0	0	0	1	0	1	0	0	0	0	0	0	0	0	0	0	1	1
2	27748_54	-0.170102	0.104013	0.735371	0.00148545	0.056404	eastness	0.735371	-	0	0	0	1	1	0	0	0	0	0	0	0	0	0	0	0	0	0	0	0	0	0	0	0	0	0	0	0	0	0	0	0	0	0	0	0	0	0	0	0
2	100676_101	-0.163177	0.18373	0.557212	-0.173795	0.0335545	eastness	0.557212	-	1	0	0	0	1	0	0	0	0	0	0	0	0	0	0	0	0	0	0	0	0	0	1	0	0	1	0	0	0	0	0	0	0	0	0	0	0	0	0	0
1	126435_38	0.198571	0.196301	-0.570984	-0.578122	-0.285493	northness	0.578122	-	1	0	0	0	0	1	2	0	1	1	0	0	0	1	0	2	1	1	1	2	2	2	2	2	2	2	2	2	2	1	2	0	0	0	0	0	0	0	0	0
1	126435_63	0.198571	0.196301	-0.570984	-0.578122	-0.285493	northness	0.578122	-	1	0	0	0	0	1	2	0	1	1	0	0	0	1	0	2	1	1	1	2	2	2	2	2	2	2	2	2	2	1	2	0	0	0	0	0	0	0	0	0
3	125996_8	0.144266	0.184304	-0.100897	-0.0287862	0.511815	prec_roy	0.511815	-	0	0	0	0	0	0	0	2	1	0	0	1	0	1	1	0	0	0	0	0	0	0	0	0	0	0	0	0	0	0	0	0	0	0	0	0	0	0	0	0
3	122638_35	0.147889	0.177399	-0.129301	-0.0143658	0.521265	prec_roy	0.521265	-	0	0	1	1	0	1	1	2	1	0	2	2	0	1	1	0	0	0	0	0	0	1	1	0	1	0	0	0	0	0	0	0	0	0	0	0	0	0	1	1
1	31683_117	0.18363	0.216652	-0.556502	-0.526926	-0.19777	eastness	0.556502	-	0	0	1	0	0	1	1	0	2	1	0	0	2	1	1	2	2	2	2	2	2	2	2	2	2	2	2	2	2	1	2	0	0	0	0	0	0	0	1	1
1	31683_189	0.18363	0.216652	-0.556502	-0.526926	-0.19777	eastness	0.556502	-	0	0	1	0	0	1	1	0	2	1	0	0	2	1	1	2	2	2	2	2	2	2	2	2	2	2	2	2	2	1	2	0	0	0	0	0	0	0	1	1
3	90514_40	0.137597	-0.19678	-0.195433	-0.14946	0.296245	prec_roy	0.296245	-	1	0	1	0	1	1	1	2	1	1	0	0	0	0	1	0	0	0	0	0	0	0	0	0	0	0	0	0	0	0	0	0	0	0	0	0	0	0	0	0
3	84074_134	0.139323	0.174985	-0.0478707	0.0701843	0.536145	prec_roy	0.536145	-	0	0	0	0	0	1	1	0	1	0	2	1	0	1	0	0	0	0	0	0	0	0	0	0	0	0	0	0	0	0	0	0	0	0	0	1	0	0	0	0
2	54854_170	-0.173664	0.171426	0.691597	-0.0481218	0.0915238	eastness	0.691597	-	0	0	1	1	0	0	0	0	0	0	0	0	0	0	0	0	0	0	0	0	0	0	0	0	0	0	0	0	0	0	0	0	0	0	1	0	0	0	0	0
1	82681_125	0.182923	0.16736	-0.420149	-0.489273	-0.41655	northness	0.489273	-	0	0	0	0	0	0	0	0	0	0	0	0	0	0	0	1	1	0	0	2	1	2	1	1	2	1	1	1	1	1	1	0	0	0	0	0	0	0	0	0
3	121900_73	0.162005	0.16981	-0.151918	-0.0729556	0.540594	prec_roy	0.540594	-	0	0	0	0	0	0	2	1	0	2	1	2	0	0	1	0	0	0	0	0	0	0	0	0	0	0	0	0	0	0	0	0	0	0	0	0	0	0	0	0
3	7461_57	0.142297	0.157754	-0.0973746	-0.0725375	0.481339	prec_roy	0.481339	-	0	0	1	1	0	2	2	0	2	0	1	1	2	2	2	0	0	0	0	2	0	0	1	2	0	0	0	0	0	0	0	0	0	0	0	0	1	1	0	0
3	7461_65	0.142297	0.157754	-0.0973746	-0.0725375	0.481339	prec_roy	0.481339	-	0	0	1	1	0	2	2	0	2	0	1	1	2	2	2	0	0	0	0	2	0	0	1	2	0	0	0	0	0	0	0	0	0	0	0	0	1	1	0	0
3	7461_94	0.142297	0.157754	-0.0973746	-0.0725375	0.481339	prec_roy	0.481339	-	0	0	1	1	0	2	2	0	2	0	1	1	2	2	2	0	0	0	0	2	0	0	1	2	0	0	0	0	0	0	0	0	0	0	0	0	1	1	0	0
3	7461_95	0.142297	0.157754	-0.0973746	-0.0725375	0.481339	prec_roy	0.481339	-	0	0	1	1	0	2	2	0	2	0	1	1	2	2	2	0	0	0	0	2	0	0	1	2	0	0	0	0	0	0	0	0	0	0	0	0	1	1	0	0
2	84147_29	-0.168302	0.158984	0.664295	-0.0921981	0.137409	eastness	0.664295	-	1	1	0	1	0	0	0	0	1	0	0	0	0	0	0	0	0	0	0	0	0	0	0	0	0	0	0	0	0	0	0	0	0	0	0	0	0	0	0	0
3	85577_9	0.132548	0.36774	-0.14845	-0.29779	0.436038	prec_roy	0.436038	-	1	0	0	0	1	0	0	0	0	0	0	0	0	0	0	0	0	0	0	0	0	0	0	0	0	0	0	0	0	0	0	0	0	0	0	0	0	0	0	0
3	105685_30	0.131908	-0.176766	-0.0918593	0.14383	0.405142	prec_roy	0.405142	-	1	1	1	1	1	2	1	1	2	1	1	0	0	2	1	0	0	0	0	0	0	0	0	0	0	0	0	0	0	0	0	0	0	0	1	0	0	1	1	1
3	7236_48	0.131458	0.15028	0.0620214	0.0908467	0.528256	prec_roy	0.528256	-	1	0	1	0	0	0	0	2	2	0	0	1	2	1	1	0	0	0	0	0	0	0	0	0	0	0	0	0	0	0	0	0	0	0	0	0	0	0	0	0
1	28038_5	0.190751	0.178814	-0.559316	-0.506462	-0.325519	eastness	0.559316	-	0	0	0	0	0	0	1	0	1	0	0	0	0	0	0	1	0	1	1	1	1	2	1	2	1	1	1	1	1	1	1	0	0	0	0	0	0	1	0	0
1	57745_186	0.190751	0.178814	-0.559316	-0.506462	-0.325519	eastness	0.559316	-	0	0	0	0	0	0	1	0	1	0	0	0	0	0	0	1	0	1	1	1	1	2	1	2	1	1	1	1	1	1	1	0	0	0	0	0	0	1	0	0
3	5293_89	0.141838	0.149232	-0.212007	-0.180539	0.418834	prec_roy	0.418834	-	0	0	0	0	0	0	1	1	0	1	1	0	1	0	0	0	0	0	0	0	0	1	0	0	0	0	0	0	0	0	0	0	0	0	0	0	0	0	0	0
3	72945_44	0.136758	0.141358	0.0616386	-0.0808484	0.482678	prec_roy	0.482678	-	0	2	0	0	0	1	2	2	1	1	0	1	2	1	1	0	1	0	0	0	0	0	1	0	0	0	0	1	0	0	0	0	0	1	1	0	0	1	0	0
3	79840_84	0.136758	0.141358	0.0616386	-0.0808484	0.482678	prec_roy	0.482678	-	0	2	0	0	0	1	2	2	1	1	0	1	2	1	1	0	1	0	0	0	0	0	1	0	0	0	0	1	0	0	0	0	0	1	1	0	0	1	0	0
3	96761_16	0.149133	0.146682	-0.109042	-0.120265	0.481214	prec_roy	0.481214	-	0	0	0	0	0	0	1	1	0	1	0	1	1	1	0	0	1	0	0	0	0	0	0	0	0	0	0	0	0	0	0	0	0	0	0	0	0	0	0	0
3	116324_53	0.138955	0.141214	-0.196226	-0.0837881	0.443008	prec_roy	0.443008	-	0	1	0	1	1	1	2	2	1	0	1	1	2	0	1	0	1	0	0	0	0	1	0	1	0	0	0	1	0	1	0	0	0	0	0	0	0	0	0	0
3	124156_139	0.138955	0.141214	-0.196226	-0.0837881	0.443008	prec_roy	0.443008	-	0	1	0	1	1	1	2	2	1	0	1	1	2	0	1	0	1	0	0	0	0	1	0	1	0	0	0	1	0	1	0	0	0	0	0	0	0	0	0	0
1	111988_155	0.185302	0.184052	-0.577198	-0.430706	-0.331367	eastness	0.577198	-	0	0	0	0	0	2	1	0	0	0	0	0	0	0	0	0	2	2	2	2	1	2	2	1	1	2	2	2	2	1	2	0	0	0	0	0	1	0	0	0
3	108785_30	0.14253	0.135041	0.131462	-0.115942	0.499617	prec_roy	0.499617	-	1	0	1	0	0	1	1	1	2	1	0	2	1	0	0	0	0	0	0	0	0	0	0	0	0	0	0	0	0	0	0	0	0	0	0	0	0	0	0	0
3	120957_31	0.14895	0.132231	0.0501278	-0.00994573	0.5422	prec_roy	0.5422	-	1	1	0	0	0	2	1	2	1	1	0	1	1	2	0	0	0	0	0	0	0	0	0	0	0	0	0	0	0	0	0	0	0	0	0	0	1	1	1	1
3	120957_32	0.14895	0.132231	0.0501278	-0.00994573	0.5422	prec_roy	0.5422	-	1	1	0	0	0	2	1	2	1	1	0	1	1	2	0	0	0	0	0	0	0	0	0	0	0	0	0	0	0	0	0	0	0	0	0	0	1	1	1	1
3	97501_106	0.153846	0.129249	-0.0849338	-0.313117	0.427682	prec_roy	0.427682	-	0	1	2	0	0	2	2	2	2	1	0	1	0	1	1	0	0	0	0	0	0	0	0	1	1	1	0	1	0	0	0	0	0	0	0	0	0	0	0	0
3	127048_61	0.15678	0.136258	-0.176196	-0.101304	0.497353	prec_roy	0.497353	-	0	0	0	0	0	1	0	1	1	0	0	0	1	0	1	0	0	0	0	0	0	0	0	0	0	0	0	0	0	0	0	0	0	0	0	0	0	0	0	0
3	74377_150	0.15678	0.136258	-0.176196	-0.101304	0.497353	prec_roy	0.497353	-	0	0	0	0	0	1	0	0	1	1	0	0	1	1	0	0	0	0	0	0	0	0	0	0	0	0	0	0	0	0	0	0	0	0	0	0	0	0	0	0
2	101762_122	-0.167387	0.134598	0.693813	-0.0335998	0.0910404	eastness	0.693813	-	0	0	0	1	1	0	0	0	0	0	0	0	0	0	0	0	0	0	0	0	0	0	0	0	0	0	0	0	0	0	0	0	0	0	0	0	0	0	0	0
2	65550_76	-0.167387	0.134598	0.693813	-0.0335998	0.0910404	eastness	0.693813	-	0	0	1	1	0	0	0	0	0	0	0	0	0	0	0	0	0	0	0	0	0	0	0	0	0	0	0	0	0	0	0	0	0	0	0	0	0	0	0	0
2	99398_169	-0.167387	0.134598	0.693813	-0.0335998	0.0910404	eastness	0.693813	-	1	1	0	0	0	0	0	0	0	0	0	0	0	0	0	0	0	0	0	0	0	0	0	0	0	0	0	0	0	0	0	0	0	0	0	0	0	0	0	0
3	125059_3	0.132201	0.124723	0.195956	0.0767227	0.54054	prec_roy	0.54054	-	1	2	1	0	1	1	2	2	2	0	2	0	1	1	1	0	0	0	0	0	0	0	0	0	0	0	0	0	0	1	0	0	0	0	0	0	1	0	1	1
3	119057_31	-0.151688	-0.116006	0.216555	-0.187891	-0.566966	prec_roy	0.566966	-	0	0	0	1	1	0	0	0	0	0	0	0	0	0	0	2	2	2	2	2	2	1	1	1	1	0	1	2	1	1	1	2	2	1	1	1	0	2	1	1
3	111910_167	0.193749	0.127485	-0.0826269	-0.00599641	0.665672	prec_roy	0.665672	-	0	1	1	0	0	1	1	2	2	2	2	2	1	1	2	1	0	0	0	0	0	0	0	0	0	0	0	0	0	0	0	0	0	1	0	0	0	0	0	0
3	116293_24	0.193749	0.127485	-0.0826269	-0.00599641	0.665672	prec_roy	0.665672	-	0	1	1	0	0	1	1	2	2	2	2	2	1	1	2	1	0	0	0	0	0	0	0	0	0	0	0	0	0	0	0	0	0	1	0	0	0	0	0	0
1	77556_87	0.188197	0.150403	-0.48336	-0.579302	-0.340418	northness	0.579302	-	0	0	0	0	0	1	0	0	1	0	0	0	0	0	0	0	2	1	1	1	1	2	2	2	2	2	1	2	1	0	1	0	0	0	0	0	0	0	0	0
2	114748_84	-0.1661	0.202452	0.533	-0.226345	0.0371566	eastness	0.533	-	0	0	0	0	0	0	0	0	0	0	0	0	0	0	0	0	0	1	1	0	0	0	0	0	0	0	0	0	0	0	0	0	0	0	0	0	0	0	0	0
3	95701_11	0.13162	-0.141015	-0.318002	-0.269842	0.232611	eastness	0.318002	-	0	0	0	1	0	1	0	2	1	2	0	0	0	0	0	0	0	0	0	0	0	0	0	0	0	0	0	0	0	0	0	0	0	0	0	0	0	0	0	0
3	125280_196	0.169757	0.21687	-0.118725	-0.0338726	0.602251	prec_roy	0.602251	-	0	0	0	0	0	1	0	1	0	1	0	1	0	1	1	0	0	0	0	0	0	0	0	0	0	0	0	0	0	0	0	0	0	0	1	0	0	0	0	0
2	95951_3	-0.170124	0.12361	0.71746	-0.0178976	0.0745883	eastness	0.71746	-	0	0	1	1	1	0	0	0	0	0	0	0	0	0	0	0	0	0	0	0	0	0	0	0	0	0	0	0	0	0	0	0	0	1	0	0	0	0	0	0
3	96212_153	0.145064	0.11845	-0.0149972	0.315662	0.62635	prec_roy	0.62635	-	0	1	1	0	0	1	1	0	1	2	2	1	2	1	2	0	0	0	0	0	0	0	0	0	0	0	0	0	0	0	0	0	0	1	0	1	0	1	1	1
3	123130_16	0.132296	0.10978	-0.0919713	-0.112108	0.418649	prec_roy	0.418649	-	1	0	0	0	0	1	0	2	0	1	1	1	2	0	0	0	0	0	0	0	1	0	0	0	1	0	0	0	0	0	0	0	0	0	0	0	0	0	0	0
3	94716_25	0.169085	0.101682	0.0498898	0.232382	0.681966	prec_roy	0.681966	-	1	1	0	0	1	2	1	1	1	2	2	2	2	1	2	0	0	0	0	0	0	0	0	0	0	0	0	0	0	0	0	1	1	1	0	0	0	1	0	0
3	98169_26	0.151613	-0.127071	-0.158946	-0.103089	0.389641	prec_roy	0.389641	-	1	1	1	0	0	1	2	1	1	1	0	1	1	0	0	0	0	0	0	0	0	0	0	0	0	0	0	0	0	0	0	0	0	0	0	0	0	0	0	0
2	27748_114	-0.165543	0.189014	0.635776	-0.0700397	0.108916	eastness	0.635776	-	1	0	0	1	1	0	0	0	0	0	0	0	0	0	0	0	0	0	0	0	0	0	0	0	0	0	0	0	0	0	0	1	1	0	0	0	0	0	0	0
3	77256_180	0.162178	0.100686	-0.0188716	0.151424	0.618483	prec_roy	0.618483	-	1	0	0	0	0	1	1	1	1	0	1	1	1	1	1	0	0	0	0	0	0	0	0	0	0	0	0	0	0	0	0	0	0	1	0	1	0	0	0	0
3	77256_52	0.162178	0.100686	-0.0188716	0.151424	0.618483	prec_roy	0.618483	-	1	0	0	0	0	1	1	1	1	0	1	1	1	1	1	0	0	0	0	0	0	0	0	0	0	0	0	0	0	0	0	0	0	1	0	1	0	0	0	0
3	102554_74	0.171252	0.102458	-0.123619	-0.0453834	0.561814	prec_roy	0.561814	-	0	0	1	0	0	1	0	1	1	1	0	1	1	0	1	0	0	0	0	0	0	0	0	0	0	0	0	0	0	0	0	0	0	0	0	0	0	0	0	0
3	121948_110	0.179991	0.0992798	-0.21919	-0.252308	0.500401	prec_roy	0.500401	-	0	0	0	0	0	1	1	1	1	2	0	1	0	1	0	0	0	0	0	0	0	0	0	0	0	0	0	0	0	0	0	0	0	0	0	0	0	0	0	0
3	121948_111	0.179991	0.0992798	-0.21919	-0.252308	0.500401	prec_roy	0.500401	-	0	0	0	0	0	1	1	1	1	2	0	1	0	1	0	0	0	0	0	0	0	0	0	0	0	0	0	0	0	0	0	0	0	0	0	0	0	0	0	0
3	112168_59	0.132522	-0.116919	-0.102153	-0.0540326	0.357608	prec_roy	0.357608	-	1	1	1	0	0	0	2	1	1	1	0	1	1	0	0	0	0	0	0	0	0	0	0	0	0	0	0	0	0	0	0	0	0	0	0	0	0	0	0	0
3	120287_14	0.137322	0.0967813	-0.0613967	-0.0568865	0.455246	prec_roy	0.455246	-	0	0	1	0	0	0	2	1	0	1	1	2	0	0	1	0	1	0	0	0	0	0	0	0	0	0	0	0	0	0	0	0	0	0	0	0	0	0	0	0
3	91842_25	0.15018	0.0912397	-0.209601	-0.139992	0.440305	prec_roy	0.440305	-	0	0	0	0	0	0	1	1	0	2	1	0	1	0	0	0	0	0	0	0	0	0	0	0	0	0	0	0	0	0	0	0	0	0	0	0	0	0	0	0
3	42566_179	0.132189	-0.100744	-0.0863804	0.0418787	0.398434	prec_roy	0.398434	-	0	1	0	1	2	2	2	0	2	1	0	1	2	0	1	0	0	0	0	0	0	0	0	0	0	0	0	0	0	0	0	0	0	0	1	0	0	0	0	0
3	48651_34	0.132189	-0.100744	-0.0863804	0.0418787	0.398434	prec_roy	0.398434	-	0	1	0	1	2	2	2	0	2	1	0	1	2	0	1	0	0	0	0	0	0	0	0	0	0	0	0	0	0	0	0	0	0	0	1	0	0	0	0	0
3	96112_157	0.14221	0.0768666	-0.172433	0.0222675	0.472112	prec_roy	0.472112	-	1	0	0	0	0	2	2	2	2	0	2	0	1	0	2	0	0	0	0	0	0	0	0	0	0	0	0	0	0	1	0	0	0	2	0	0	0	1	0	0
3	117256_150	0.164476	0.0790495	-0.18202	-0.107541	0.499223	prec_roy	0.499223	-	1	0	0	0	0	0	1	2	2	2	0	0	2	0	2	0	0	0	0	0	0	0	0	0	0	0	0	0	0	0	0	0	0	0	0	0	0	0	0	0
3	128093_107	0.137288	0.0719551	-0.223564	-0.0834094	0.408297	prec_roy	0.408297	-	0	0	0	0	0	1	2	1	0	0	0	0	0	1	1	0	0	0	0	0	0	0	0	0	0	0	0	0	0	0	0	0	0	0	0	0	1	0	0	0
3	92123_64	0.137288	0.0719551	-0.223564	-0.0834094	0.408297	prec_roy	0.408297	-	0	0	0	0	0	1	2	1	0	0	0	0	0	1	1	0	0	0	0	0	0	0	0	0	0	0	0	0	0	0	0	0	0	0	0	0	0	0	0	0
3	106394_39	0.14332	-0.0839439	-0.377753	-0.320602	0.262995	eastness	0.377753	HM	0	0	0	0	0	1	0	2	1	2	0	0	0	0	0	0	0	0	0	0	0	0	0	0	0	0	0	0	0	0	0	0	0	0	0	0	0	0	0	0
3	68078_7	0.16774	0.0644597	-0.151951	-0.144965	0.49711	prec_roy	0.49711	-	1	0	1	0	0	1	2	2	2	0	2	1	1	0	1	0	0	0	0	0	1	1	0	0	0	0	0	0	0	0	0	0	0	0	0	0	0	0	0	0
2	40078_48	-0.168633	0.0919218	0.628389	-0.165246	-0.0404742	eastness	0.628389	-	0	0	0	1	1	0	0	0	0	0	0	0	0	0	0	1	0	1	1	1	0	0	0	0	0	0	0	0	0	0	0	0	0	0	0	0	0	0	1	1
3	105234_102	0.14261	0.0696462	0.388017	-0.022638	0.554828	prec_roy	0.554828	-	1	2	2	1	2	1	2	2	2	2	2	2	1	2	2	1	1	1	1	0	1	1	0	0	0	0	0	0	0	0	0	0	0	0	0	0	1	1	1	1
3	105234_180	0.14261	0.0696462	0.388017	-0.022638	0.554828	prec_roy	0.554828	-	1	2	2	1	2	1	2	2	2	2	2	2	1	2	2	1	1	1	1	0	1	1	0	0	0	0	0	0	0	0	0	0	0	0	0	0	1	1	1	1
3	127782_70	0.13073	0.054509	-0.439928	-0.251029	0.283737	eastness	0.439928	-	0	0	0	0	0	2	2	1	2	1	0	1	2	0	0	0	1	0	0	1	0	1	1	0	0	0	0	1	0	1	0	0	0	0	0	1	0	0	1	1
3	7880_101	0.13073	0.054509	-0.439928	-0.251029	0.283737	eastness	0.439928	-	0	0	0	0	0	2	2	1	2	1	0	1	2	0	0	0	1	0	0	1	0	1	1	0	0	0	0	1	0	1	0	0	0	0	0	1	0	0	1	1
3	121948_102	0.187067	0.0546132	-0.322436	-0.238933	0.494186	prec_roy	0.494186	-	0	0	0	0	0	1	1	1	1	2	0	1	0	1	0	0	0	0	0	0	0	0	0	0	0	0	0	0	0	0	0	0	0	0	0	0	0	0	0	0
3	126567_124	0.137208	0.0479893	0.09464	0.153409	0.538563	prec_roy	0.538563	-	0	1	0	1	1	1	1	1	0	0	0	1	1	1	1	0	0	0	0	0	0	0	0	0	0	0	0	0	0	0	0	0	0	0	0	0	0	0	0	0
3	87780_89	0.137208	0.0479893	0.09464	0.153409	0.538563	prec_roy	0.538563	-	0	1	0	1	1	1	1	1	0	0	0	1	1	1	1	0	0	0	0	0	0	0	0	0	0	0	0	0	0	0	0	0	0	0	0	0	0	0	0	0
3	35395_189	0.136022	0.0429446	-0.0994594	-0.039752	0.431124	prec_roy	0.431124	-	0	0	0	0	1	1	1	0	1	0	0	0	0	1	1	0	0	0	0	0	0	0	0	0	0	0	0	0	0	0	0	0	0	0	0	0	0	0	0	0
3	42192_18	0.136022	0.0429446	-0.0994594	-0.039752	0.431124	prec_roy	0.431124	-	0	0	0	1	0	1	0	1	0	1	0	0	1	1	0	0	0	0	0	0	0	0	0	0	0	0	0	0	0	0	0	0	0	0	0	0	0	0	0	0
3	70320_92	0.136022	0.0429446	-0.0994594	-0.039752	0.431124	prec_roy	0.431124	-	0	0	1	0	0	0	1	1	1	0	1	0	0	1	0	0	0	0	0	0	0	0	0	0	0	0	0	0	0	0	0	0	0	0	0	0	0	0	0	0
3	98945_33	0.136022	0.0429446	-0.0994594	-0.039752	0.431124	prec_roy	0.431124	-	1	0	0	0	0	1	0	1	0	1	0	1	0	1	0	0	0	0	0	0	0	0	0	0	0	0	0	0	0	0	0	0	0	0	0	0	0	0	0	0
3	100978_46	0.151011	-0.0592871	-0.246577	-0.0567443	0.412207	prec_roy	0.412207	-	0	0	1	0	0	2	2	2	1	1	0	1	1	0	2	0	0	0	0	0	0	0	0	0	1	0	0	0	0	0	0	1	1	0	0	1	0	0	0	0
3	100978_50	0.151011	-0.0592871	-0.246577	-0.0567443	0.412207	prec_roy	0.412207	-	0	0	1	0	0	2	2	2	1	1	0	1	1	0	2	0	0	0	0	0	0	0	0	0	1	0	0	0	0	0	0	1	1	0	0	1	0	0	0	0
3	50287_11	0.135141	0.0283088	-0.166964	-0.0841654	0.39559	prec_roy	0.39559	-	1	0	0	0	1	1	0	2	1	1	1	0	1	0	1	0	0	0	0	0	1	0	0	0	0	0	0	0	0	1	0	0	0	0	0	0	0	0	0	0
3	79921_54	0.1359	0.0226563	-0.0671622	0.0284976	0.453053	prec_roy	0.453053	-	0	1	1	0	1	1	0	1	2	1	1	1	2	1	0	0	0	0	0	1	0	0	0	0	1	0	0	0	0	0	0	0	0	0	0	0	0	0	1	1
3	97573_143	0.135232	-0.0520206	0.0611953	-0.0957992	0.403965	prec_roy	0.403965	-	1	1	2	0	0	2	2	2	2	2	1	1	1	2	0	0	0	0	0	0	0	0	2	0	0	1	0	0	0	0	0	1	1	0	2	1	0	0	0	0
3	97573_79	0.135232	-0.0520206	0.0611953	-0.0957992	0.403965	prec_roy	0.403965	-	1	1	2	0	0	2	2	2	2	2	1	1	1	2	0	0	0	0	0	0	0	0	2	0	0	1	0	0	0	0	0	1	1	0	2	1	0	0	0	0
3	114695_12	0.14802	0.0678009	-0.154377	-0.26981	0.389517	prec_roy	0.389517	-	0	0	0	0	0	1	2	1	0	1	0	0	1	0	1	0	0	1	1	0	0	0	0	0	0	0	0	0	0	0	0	0	0	0	0	0	0	0	0	0
3	114695_91	0.14802	0.0678009	-0.154377	-0.26981	0.389517	prec_roy	0.389517	-	0	0	0	0	0	1	2	1	0	1	0	0	1	0	1	0	0	1	1	0	0	0	0	0	0	0	0	0	0	0	0	0	0	0	0	0	0	0	0	0
3	21672_105	-0.140597	-0.0244591	0.300723	-0.176034	-0.479013	prec_roy	0.479013	-	0	2	1	0	1	0	0	0	0	0	0	0	0	0	0	2	1	1	1	1	1	1	1	2	1	1	1	2	1	0	1	1	1	1	1	1	1	1	1	1
3	119347_149	0.133865	0.0197517	-0.215358	-0.183145	0.345299	prec_roy	0.345299	-	1	0	0	0	0	2	2	1	0	0	0	0	0	1	1	0	0	0	0	0	0	0	0	0	1	0	0	0	0	0	0	0	0	0	0	0	0	0	0	0
3	53717_13	0.136038	0.0197296	-0.14853	-0.0898509	0.396799	prec_roy	0.396799	-	0	0	1	0	0	0	0	2	1	1	0	0	1	1	0	0	0	0	0	0	0	0	0	0	0	0	0	0	0	0	0	0	0	0	0	0	0	0	0	0
3	58745_116	0.136038	0.0197296	-0.14853	-0.0898509	0.396799	prec_roy	0.396799	-	0	0	0	0	1	1	0	1	2	0	0	0	1	1	0	0	0	0	0	0	0	0	0	0	0	0	0	0	0	0	0	0	0	0	0	0	0	0	0	0
3	87001_149	0.142987	0.0113229	-0.335123	-0.473231	0.250029	northness	0.473231	-	0	0	0	0	0	1	1	1	1	1	0	1	0	0	1	1	1	0	0	0	0	0	1	1	0	0	0	0	0	0	0	0	0	0	0	0	0	0	0	0
3	89394_96	0.148888	0.057136	-0.193496	-0.358005	0.350938	northness	0.358005	-	0	1	1	0	0	1	1	2	2	2	2	1	2	1	2	2	1	2	2	1	1	1	1	0	1	0	0	0	0	1	0	0	0	0	0	0	0	0	0	0
3	16455_38	0.13645	0.0147875	-0.261222	-0.201672	0.337444	prec_roy	0.337444	-	0	0	0	0	0	0	1	1	0	2	0	0	1	0	0	0	0	0	0	0	0	0	0	0	0	0	0	0	0	0	0	0	0	0	0	0	0	0	0	0
3	58745_143	0.13645	0.0147875	-0.261222	-0.201672	0.337444	prec_roy	0.337444	-	0	0	0	0	0	1	0	1	2	0	0	0	0	1	0	0	0	0	0	0	0	0	0	0	0	0	0	0	0	0	0	0	0	0	0	0	0	0	0	0
3	63211_50	0.13645	0.0147875	-0.261222	-0.201672	0.337444	prec_roy	0.337444	-	0	0	0	0	0	1	0	0	2	1	0	0	0	0	1	0	0	0	0	0	0	0	0	0	0	0	0	0	0	0	0	0	0	0	0	0	0	0	0	0
3	73620_87	0.13645	0.0147875	-0.261222	-0.201672	0.337444	prec_roy	0.337444	-	0	0	0	0	0	1	0	0	1	2	0	0	0	1	0	0	0	0	0	0	0	0	0	0	0	0	0	0	0	0	0	0	0	0	0	0	0	0	0	0
3	121323_66	0.157124	0.00991727	-0.116203	-0.049745	0.482404	prec_roy	0.482404	-	0	1	1	0	0	1	0	1	1	2	1	1	1	0	0	0	0	0	0	0	0	0	0	0	0	0	0	0	0	0	0	0	0	0	0	0	0	0	0	0
3	61477_126	0.157124	0.00991727	-0.116203	-0.049745	0.482404	prec_roy	0.482404	-	0	1	1	0	0	1	0	1	1	2	1	1	1	0	0	0	0	0	0	0	0	0	0	0	0	0	0	0	0	0	0	0	0	0	0	0	0	0	0	0
3	90770_63	0.139924	0.00401468	-0.187166	-0.127536	0.384035	prec_roy	0.384035	-	0	0	0	0	1	0	1	1	2	1	0	0	0	0	2	0	0	0	0	0	0	0	0	0	0	0	0	0	0	0	0	0	0	0	0	0	0	0	0	0
3	25311_116	0.131331	-0.0293932	-0.240302	0.0450274	0.394598	prec_roy	0.394598	-	1	1	1	0	0	2	1	2	2	2	1	2	0	2	2	0	0	0	0	2	0	0	0	1	0	1	0	2	0	0	0	1	1	1	0	1	1	1	0	0
3	47874_120	0.142353	-0.0137145	-0.302808	-0.242263	0.325254	prec_roy	0.325254	-	0	0	0	0	0	2	2	0	2	0	0	0	1	0	0	0	0	0	0	0	0	0	0	0	0	0	0	0	0	0	0	0	0	0	0	0	0	0	0	0
3	80029_90	0.130872	-0.00325618	-0.155211	0.00257606	0.402674	prec_roy	0.402674	-	0	0	0	1	0	0	2	0	2	1	0	1	1	1	0	0	0	0	0	0	0	0	0	0	0	0	0	0	0	0	0	0	0	0	1	0	0	1	0	0
3	105409_39	0.183675	-0.00214723	-0.374548	-0.295584	0.433961	prec_roy	0.433961	-	0	0	0	0	0	1	1	1	1	1	0	0	1	0	0	0	0	0	0	0	0	0	0	0	0	0	0	0	0	0	0	0	0	0	0	0	0	0	0	0
3	50183_100	0.141063	0.00639098	-0.0069608	-0.164382	0.407816	prec_roy	0.407816	-	0	1	0	0	0	2	2	2	2	1	2	2	1	2	2	2	1	1	1	1	1	0	1	2	0	0	0	0	0	0	0	1	1	1	1	1	2	1	1	1
3	50183_101	0.141063	0.00639098	-0.0069608	-0.164382	0.407816	prec_roy	0.407816	-	0	1	0	0	0	2	2	2	2	1	2	2	1	2	2	2	1	1	1	1	1	0	1	2	0	0	0	0	0	0	0	1	1	1	1	1	2	1	1	1
3	50183_99	0.141063	0.00639098	-0.0069608	-0.164382	0.407816	prec_roy	0.407816	-	0	1	0	0	0	2	2	2	2	1	2	2	1	2	2	2	1	1	1	1	1	0	1	2	0	0	0	0	0	0	0	1	1	1	1	1	2	1	1	1
Analysis based on Redundancy Analysis with the environmental variables eastness, elevation, northness and precipitation outside of the vegetation period (May-Sep; prec_roy). Columns show significant axis, variant coordinate, variant loading, correlation with each predictor and correlation of predictor that most strongly correlates with variant. Variants that are private to a population are marked…
Sample and population names: A ... A. clusiana, C ... C. pulla; H ... Hochschwab, K ... Admonter Kaibling, S ... Schneeberg; L … population at lower elevational range limit, M … intermediate, U … upper elevational range limit.
[truncated: 6 more columns]
