# Supplementary material for: Genome-environment associations along elevation gradients in two snowbed species of the North-Eastern Calcareous Alps
Source: BMC Plant Biol. 2023 Apr 19;23:203. doi: 10.1186/s12870-023-04187-x (PMC10114330; doi:10.1186/s12870-023-04187-x)
Supplement: Supplementary file 7 — Additional file 7: Table S7. Pearson correlation coefficients between environmental variables of nine populations of Achillea clusiana (upper diagonal) and Campanula pulla (lower diagonal) in the Northeastern Calcareous Alps. Climate variables were downscaled from CHELSA data 1979–2013. MAT… mean annual temperature, T… temperature. [file 12870_2023_4187_MOESM7_ESM.xlsx]

## Sheet: Tabelle1
Supplemental Table 7: Pearson correlation coefficients between environmental variables of nine populations of Achillea clusiana (upper diagonal) and Campanula pulla (lower diagonal) in the Northeastern Calcareous Alps.
		Achillea clusiana
		Ele-vation [m.s.m.]	East-ness	North-ness	MAT [°C]	Preci-pitation [mm]	Preci-pitation Jun-Aug	Preci-pitation Sep-May	Tmax Jun	Tmax Jul	Tmax Aug	Tmax Sep	Tmean Jun	Tmean Jul	Tmean Aug	Tmean Sep	Tmin Jun	Tmin Jul	Tmin Aug	Tmin Sep
Campanula pulla	Elevation [m.s.m.]	-	−0.10	0.33	−0.97	0.75	0.82	0.67	−0.98	−0.97	−0.98	−0.95	−0.98	−0.97	−0.97	−0.96	−0.98	−0.98	−0.97	−0.97
	Eastness	−0.03	-	0.11	0.00	0.01	−0.11	0.11	0.03	0.01	0.00	−0.03	0.01	0.00	−0.01	−0.02	0.01	0.01	−0.01	0.00
	Northness	0.03	0.21	-	−0.41	0.45	0.41	0.46	−0.40	−0.41	−0.39	−0.43	−0.39	−0.41	−0.41	−0.42	−0.39	−0.40	−0.41	−0.42
	MAT [°C]	−0.96	−0.03	−0.17	-	−0.78	−0.81	−0.73	1.00	1.00	1.00	1.00	1.00	1.00	1.00	1.00	1.00	1.00	1.00	1.00
	Precipitation [mm]	0.75	0.05	0.17	−0.80	-	0.97	0.98	−0.78	−0.79	−0.78	−0.79	−0.78	−0.77	−0.78	−0.79	−0.78	−0.77	−0.78	−0.78
	Precipitation Jun-Aug	0.83	−0.07	0.07	−0.83	0.98	-	0.92	−0.82	−0.82	−0.81	−0.80	−0.81	−0.80	−0.81	−0.81	−0.81	−0.80	−0.80	−0.80
	Precipitation Sep-May	0.66	0.13	0.24	−0.75	0.99	0.92	-	−0.73	−0.75	−0.73	−0.76	−0.72	−0.72	−0.73	−0.75	−0.72	−0.72	−0.74	−0.73
	Tmax Jun	−0.97	0	−0.15	1	−0.80	−0.84	−0.74	-	1.00	1.00	0.99	1.00	1.00	1.00	1.00	1.00	1.00	1.00	1.00
	Tmax Jul	−0.97	−0.02	−0.17	1	−0.81	−0.84	−0.76	1	-	1.00	1.00	1.00	1.00	1.00	1.00	1.00	1.00	1.00	1.00
	Tmax Aug	−0.97	−0.03	−0.15	1	−0.80	−0.83	−0.75	1	1	-	1.00	1.00	1.00	1.00	1.00	1.00	1.00	1.00	1.00
	Tmax Sep	−0.95	−0.06	−0.20	1	−0.82	−0.83	−0.78	0.99	1	1	-	0.99	1.00	1.00	1.00	0.99	1.00	1.00	1.00
	Tmean Jun	−0.97	−0.02	−0.15	1	−0.79	−0.83	−0.74	1	1	1	1	-	1.00	1.00	1.00	1.00	1.00	1.00	1.00
	Tmean Jul	−0.97	−0.03	−0.17	1	−0.79	−0.83	−0.74	1	1	1	1	1	-	1.00	1.00	1.00	1.00	1.00	1.00
	Tmean Aug	−0.96	−0.04	−0.17	1	−0.80	−0.83	−0.75	1	1	1	1	1	1	-	1.00	1.00	1.00	1.00	1.00
	Tmean Sep	−0.95	−0.05	−0.20	1	−0.81	−0.83	−0.77	1	1	1	1	1	1	1	-	1.00	1.00	1.00	1.00
	Tmin Jun	−0.97	−0.02	−0.16	1	−0.79	−0.82	−0.74	1	1	1	1	1	1	1	1	-	1.00	1.00	1.00
	Tmin Jul	−0.97	−0.02	−0.16	1	−0.79	−0.82	−0.74	1	1	1	1	1	1	1	1	1	-	1.00	1.00
	Tmin Aug	−0.96	−0.04	−0.18	1	−0.80	−0.82	−0.75	1	1	1	1	1	1	1	1	1	1	-	1.00
	Tmin Sep	−0.96	−0.02	−0.18	1	−0.80	−0.83	−0.75	1	1	1	1	1	1	1	1	1	1	1	-
Climate variables were downscaled from CHELSA data 1979-2013. MAT… mean annual temperature, T…temperature.
